# Supplementary material for: Gene regulation associated with sexual development and female fertility in different isolates of Trichoderma reesei
Source: Fungal Biol Biotechnol. 2018 May 15;5:9. doi: 10.1186/s40694-018-0055-4 (PMC5952832; doi:10.1186/s40694-018-0055-4)
Supplement: Supplementary file 1 — Additional file 1. Comparative analysis between genes regulated in female fertile and female sterile strains. [file 40694_2018_55_MOESM1_ESM.xlsx]

## Sheet: FF2 vs QM6a up
Genes upregulated in FF2 compared to QM6a (p-value threshold 0.01)
Protein ID	p-value (FF2 vs. QM6a)	Ratio(FF2 vs. QM6a)	Fold-Change(FF2 vs. QM6a)
78585	1.25694e-05	138.131	138.131
107852	6.79445e-05	97.9364	97.9364
68401	8.54016e-05	57.378	57.378
112201	1.87979e-05	43.7007	43.7007
58580	0.00309945	39.3277	39.3277
58521	0.00164528	30.6823	30.6823
62359	1.066e-05	30.4884	30.4884
33029	3.11835e-06	29.7123	29.7123
59672	4.87048e-06	25.8925	25.8925
6103	0.00744477	23.0221	23.0221
79816	0.000814312	22.2454	22.2454
46002	0.00270974	20.5274	20.5274
123009	0.000810687	16.889	16.889
4124	1.33687e-06	16.067	16.067
59763	6.99952e-05	15.0664	15.0664
103113	0.000178574	14.4965	14.4965
68988	0.000350526	14.4328	14.4328
122556	7.86166e-05	11.2673	11.2673
112202	4.10887e-05	10.9568	10.9568
65190	4.89039e-05	10.8194	10.8194
80654	0.00917748	10.5546	10.5546
54616	0.00178693	10.4396	10.4396
123650	0.00545633	10.3594	10.3594
104061	0.000141279	10.0051	10.0051
112633	2.51602e-05	9.86107	9.86107
59649	0.000921594	9.73799	9.73799
59396	9.3907e-07	9.60417	9.60417
22453	0.000130401	9.46305	9.46305
76641	0.00778254	9.05169	9.05169
105911	0.000198538	8.57293	8.57293
68204	0.00101576	8.06024	8.06024
123962	0.00411988	7.86654	7.86654
23240	0.00313422	7.81418	7.81418
64956	0.00106278	7.64512	7.64512
69425	0.0022648	7.4594	7.4594
103498	0.00496123	7.32311	7.32311
110311	0.00478075	7.27451	7.27451
54926	5.45406e-06	7.23368	7.23368
107644	1.50552e-05	7.21765	7.21765
2570	5.1915e-05	7.02326	7.02326
62380	0.00582094	6.9695	6.9695
103015	0.00164879	6.86635	6.86635
123251	0.00398477	6.76861	6.76861
110943	3.52422e-05	6.55741	6.55741
74278	0.000560949	6.15944	6.15944
105520	0.00183738	6.06766	6.06766
2433	0.000122575	5.83086	5.83086
105465	0.00512432	5.75571	5.75571
53360	4.03111e-06	5.55805	5.55805
62386	0.00314158	5.48955	5.48955
58602	0.000374514	5.47533	5.47533
22110	0.00111919	5.3529	5.3529
73516	0.00201851	5.30527	5.30527
110276	0.000580348	5.23264	5.23264
23382	0.000160821	5.13494	5.13494
23228	0.00422738	5.06502	5.06502
104182	0.000245627	5.05285	5.05285
40374	4.38805e-05	5.03269	5.03269
59014	0.000215628	4.83703	4.83703
122108	0.00337303	4.66091	4.66091
104584	1.13702e-05	4.64906	4.64906
68566	1.4331e-05	4.60741	4.60741
123468	0.000892112	4.58246	4.58246
103579	0.000992216	4.56649	4.56649
69563	0.000317586	4.55662	4.55662
60467	0.0013994	4.46599	4.46599
106677	0.000861606	4.29953	4.29953
30759	8.05933e-05	4.29706	4.29706
105989	1.6286e-05	4.13271	4.13271
109909	0.00109703	4.00863	4.00863
109394	0.00121314	3.93196	3.93196
39606	9.74766e-05	3.90025	3.90025
112085	0.0034704	3.8833	3.8833
53868	0.00242983	3.85162	3.85162
56278	0.000362747	3.79685	3.79685
64922	0.000865992	3.76872	3.76872
4426	0.0016126	3.73639	3.73639
109960	0.00122394	3.69622	3.69622
110853	0.000466184	3.69315	3.69315
108672	0.000346758	3.67118	3.67118
106661	0.000774613	3.66079	3.66079
111818	0.00310099	3.64855	3.64855
110455	0.00168919	3.63985	3.63985
56687	0.0080761	3.60625	3.60625
106272	0.000421527	3.52839	3.52839
69486	0.000435786	3.46825	3.46825
43701	0.00018141	3.42059	3.42059
72524	0.0070216	3.33141	3.33141
66657	0.00334987	3.33021	3.33021
71076	0.00357374	3.30576	3.30576
110778	0.0014368	3.28972	3.28972
44700	0.00276145	3.27547	3.27547
70400	0.00906237	3.23846	3.23846
80578	0.00733324	3.23498	3.23498
54179	0.0004233	3.23139	3.23139
21509	0.00790985	3.22186	3.22186
82662	0.00159464	3.21191	3.21191
105171	3.56446e-05	3.2115	3.2115
52463	0.00347304	3.20967	3.20967
121126	0.00472369	3.20812	3.20812
58450	0.00337533	3.20687	3.20687
76065	0.000404848	3.18915	3.18915
81586	0.00171646	3.18532	3.18532
104251	0.00299949	3.11001	3.11001
109998	0.000566497	3.10781	3.10781
75165	3.12047e-05	3.09182	3.09182
5970	0.00510792	3.08911	3.08911
111682	0.00502053	3.07721	3.07721
68755	0.000905995	3.07055	3.07055
121686	0.00213106	3.06962	3.06962
38536	0.00152629	3.05739	3.05739
70327	0.000375694	3.03869	3.03869
49946	0.00134879	3.01947	3.01947
66311	0.00647528	2.98507	2.98507
105752	0.000207376	2.95449	2.95449
53818	0.00482921	2.94997	2.94997
120415	0.00018711	2.94178	2.94178
5836	0.00282241	2.93926	2.93926
103034	0.00745977	2.9234	2.9234
106475	2.43674e-05	2.86862	2.86862
38749	0.000413468	2.84624	2.84624
72072	0.0014087	2.83267	2.83267
81329	0.00480661	2.83011	2.83011
112267	0.000882822	2.79311	2.79311
124097	0.00222432	2.78613	2.78613
58016	7.14209e-05	2.77123	2.77123
68662	5.81896e-05	2.76288	2.76288
69123	0.0054741	2.74629	2.74629
105288	0.00792535	2.722	2.722
109081	0.00883901	2.71587	2.71587
109101	0.00264965	2.70707	2.70707
58418	0.00618063	2.69776	2.69776
65949	0.00466789	2.67591	2.67591
34277	0.0052501	2.66936	2.66936
106781	6.46717e-05	2.66789	2.66789
69870	0.000314301	2.65329	2.65329
69529	0.000374944	2.64111	2.64111
123382	0.00723151	2.63235	2.63235
59065	7.44159e-05	2.62131	2.62131
65141	0.00331815	2.61872	2.61872
103907	2.93597e-05	2.59144	2.59144
103236	0.000196322	2.58798	2.58798
64370	0.00074469	2.58663	2.58663
65106	0.000151885	2.57537	2.57537
109284	2.54316e-05	2.57214	2.57214
103031	0.000793009	2.56799	2.56799
111966	7.03349e-05	2.56532	2.56532
80973	2.62726e-05	2.56182	2.56182
120922	0.000715166	2.55229	2.55229
111082	0.000148753	2.54954	2.54954
110653	0.0068134	2.54091	2.54091
69537	0.00600861	2.53033	2.53033
67588	0.00183789	2.52967	2.52967
123095	0.0057418	2.52327	2.52327
81410	0.000930866	2.51692	2.51692
110850	0.00145931	2.50901	2.50901
64916	3.12084e-05	2.48998	2.48998
102497	0.000115121	2.48872	2.48872
111251	0.00338589	2.4834	2.4834
111672	0.00441091	2.47333	2.47333
54761	0.0028769	2.46057	2.46057
107279	4.44625e-05	2.44962	2.44962
73924	0.00022241	2.44541	2.44541
105589	0.00668354	2.44537	2.44537
50996	0.0014669	2.44256	2.44256
121689	2.23879e-05	2.42962	2.42962
54694	0.00554943	2.4263	2.4263
2096	0.000273098	2.41596	2.41596
4526	0.000216534	2.39809	2.39809
59624	0.00463829	2.39179	2.39179
110078	0.00745079	2.37744	2.37744
44476	0.000824761	2.37507	2.37507
54554	0.000212841	2.35803	2.35803
104180	0.00232374	2.34743	2.34743
106253	0.00499775	2.34742	2.34742
55240	2.21435e-05	2.34134	2.34134
53701	0.00832472	2.33897	2.33897
73708	0.000735379	2.33614	2.33614
120160	0.00517438	2.33318	2.33318
105888	0.00597767	2.29977	2.29977
57383	0.00456456	2.29724	2.29724
41518	0.00245847	2.29375	2.29375
1941	1.1619e-05	2.28837	2.28837
104393	0.00429633	2.27321	2.27321
120975	0.00669227	2.27304	2.27304
102499	0.000254446	2.25597	2.25597
63868	0.00912602	2.20526	2.20526
105174	0.0060845	2.19482	2.19482
104097	0.00836593	2.17872	2.17872
112499	0.00108266	2.16473	2.16473
120600	0.00285314	2.16328	2.16328
57891	8.47996e-05	2.14692	2.14692
80167	0.0027117	2.13742	2.13742
106798	0.000865812	2.13406	2.13406
59151	0.00738733	2.11969	2.11969
120715	0.00337752	2.11229	2.11229
72788	0.000853705	2.10431	2.10431
63837	0.00332869	2.09774	2.09774
123476	0.00232762	2.09377	2.09377
108684	0.0012015	2.08431	2.08431
32712	0.00214801	2.06995	2.06995
110152	0.00457017	2.06842	2.06842
107329	0.000888747	2.06144	2.06144
64656	0.00110626	2.04602	2.04602
106467	0.00695148	2.04219	2.04219
61304	0.00392695	2.03458	2.03458
104217	0.00254297	2.01739	2.01739
107866	0.0029537	2.01068	2.01068
63416	0.000118737	2.0068	2.0068
104907	0.00253108	2.00061	2.00061

## Sheet: FF2 vs QM6a down
Genes downregulated in FF2 compared to QM6a (p-value threshold 0.01)
Protein ID	p-value (FF2 vs. QM6a)	Ratio(FF2 vs. QM6a)	Fold-Change(FF2 vs. QM6a)
77552	0.000239904	0.00276082	-362.212
111890	0.00116485	0.00367116	-272.394
105233	1.91789e-07	0.00927688	-107.795
65037	5.76953e-08	0.0103123	-96.9712
81843	0.00225019	0.0126656	-78.9539
108349	0.00400789	0.0137061	-72.9603
76682	0.000175191	0.0171799	-58.2074
108346	0.000819706	0.0188272	-53.1146
40808	6.89353e-07	0.0249097	-40.1449
108348	5.45928e-06	0.0426491	-23.4472
70912	1.3393e-07	0.0512636	-19.507
111968	0.000452352	0.0607917	-16.4496
123649	3.3062e-05	0.0609259	-16.4134
121138	0.00046083	0.0638674	-15.6574
61476	9.13267e-06	0.071904	-13.9074
109237	0.00405341	0.0731703	-13.6667
59778	0.00951809	0.0750309	-13.3278
63526	0.00216815	0.0857031	-11.6682
69652	2.86207e-05	0.09505	-10.5208
56328	0.000154365	0.0967831	-10.3324
69648	0.00625191	0.102121	-9.79227
121298	0.000443711	0.107326	-9.31738
66859	0.00358711	0.121966	-8.19898
57914	0.00158361	0.141411	-7.07159
42043	0.000364716	0.146514	-6.82527
107007	0.00259249	0.147163	-6.7952
33371	0.00665737	0.147971	-6.75807
62611	0.000269387	0.148547	-6.73187
69500	0.00519935	0.149013	-6.71084
69650	0.00020934	0.149181	-6.70328
70933	0.00738213	0.153351	-6.52097
53378	0.00461753	0.154332	-6.47954
106539	0.000321649	0.163724	-6.10783
41149	5.66567e-06	0.167658	-5.96452
70998	0.00102307	0.169712	-5.89235
110337	0.00506562	0.171142	-5.84309
70375	0.00631896	0.177084	-5.64703
67738	0.000387698	0.17881	-5.59252
111861	0.00416693	0.179541	-5.56977
74563	0.00304734	0.200474	-4.98819
49589	0.000768939	0.201354	-4.96638
54260	0.00134253	0.210117	-4.75926
112532	0.000539829	0.214644	-4.65887
105931	0.00644137	0.216404	-4.62099
70984	0.00531962	0.220667	-4.53171
112128	0.00265309	0.221491	-4.51486
105221	0.00026688	0.222246	-4.49951
80137	2.87589e-06	0.224848	-4.44746
80875	0.00010591	0.231518	-4.31931
58601	0.000438001	0.239664	-4.17251
68161	1.36827e-05	0.239919	-4.16807
68973	0.00043696	0.247614	-4.03854
56646	0.00159409	0.249002	-4.01603
69613	0.000686278	0.252943	-3.95346
45868	0.00505363	0.259515	-3.85334
112578	0.000147556	0.26011	-3.84453
80863	0.00727857	0.267203	-3.74248
111145	0.00245569	0.271306	-3.68588
119844	0.0096342	0.279779	-3.57425
104084	0.00773883	0.284186	-3.51883
57528	0.00166875	0.28504	-3.50828
68615	3.61823e-05	0.289237	-3.45738
104925	0.00703742	0.289415	-3.45524
120381	0.0062682	0.292667	-3.41685
105816	0.00442044	0.295321	-3.38614
54865	0.000568259	0.29608	-3.37747
78462	5.81686e-06	0.302616	-3.30451
111731	0.00107784	0.306724	-3.26026
5787	0.000548632	0.321521	-3.11022
41260	0.00079698	0.328937	-3.0401
103157	0.00470894	0.330315	-3.02741
111049	0.00118365	0.331674	-3.01501
5612	0.00223798	0.337327	-2.96448
67430	0.00167049	0.338585	-2.95347
106479	0.000900012	0.348498	-2.86946
56572	0.0033385	0.348579	-2.86879
70500	0.000222096	0.349248	-2.86329
70355	0.00203173	0.353221	-2.83109
111897	0.00149388	0.356263	-2.80692
123914	1.07206e-05	0.356956	-2.80146
120826	0.00334241	0.358295	-2.791
73048	0.0028276	0.359186	-2.78407
103073	0.00247615	0.361604	-2.76546
106958	0.0021807	0.362146	-2.76132
78387	0.000683411	0.362233	-2.76065
69755	0.000987289	0.364625	-2.74255
5807	0.00136336	0.364839	-2.74094
70962	0.00552715	0.365872	-2.7332
66616	0.00323948	0.366388	-2.72934
110757	0.000103492	0.377421	-2.64956
105874	0.00166233	0.37962	-2.63421
29993	0.000572846	0.380002	-2.63157
122069	0.00967379	0.38006	-2.63116
81964	0.00253748	0.380458	-2.62841
5337	0.00458903	0.381206	-2.62326
70960	0.0088921	0.391814	-2.55223
122972	0.00798821	0.395503	-2.52842
37827	0.00930733	0.397384	-2.51646
67377	0.00618081	0.40066	-2.49588
82619	0.000990036	0.402108	-2.48689
40775	0.00235566	0.40287	-2.48219
107962	0.0028229	0.404917	-2.46964
60419	0.00871751	0.406211	-2.46177
106118	5.41771e-05	0.406492	-2.46007
68508	0.000406174	0.407956	-2.45124
77647	0.000245351	0.41328	-2.41967
111837	0.000323784	0.414914	-2.41014
109325	0.00848916	0.415404	-2.40729
123550	0.00261212	0.416449	-2.40125
111088	4.7395e-06	0.416677	-2.39994
111059	0.00466034	0.421601	-2.37191
120953	0.00663468	0.422629	-2.36614
54230	0.00183455	0.425086	-2.35247
75230	0.000235293	0.433958	-2.30437
67205	4.00622e-05	0.434609	-2.30092
61284	0.00314106	0.435918	-2.29401
60118	0.00189635	0.436066	-2.29323
47134	0.00035699	0.437609	-2.28515
5812	0.000237587	0.439612	-2.27473
70910	4.51362e-05	0.439656	-2.2745
121800	0.0099885	0.439809	-2.27371
36913	0.00011347	0.443987	-2.25232
111186	0.00983084	0.446113	-2.24159
105454	0.00159584	0.447169	-2.23629
53961	0.00807529	0.450364	-2.22043
111058	0.00386791	0.450386	-2.22032
69625	1.00182e-05	0.451326	-2.2157
105223	0.00312187	0.451571	-2.21449
73904	0.0012063	0.451849	-2.21313
110631	0.00152216	0.451856	-2.2131
105866	0.00791389	0.454101	-2.20215
68972	0.00308921	0.455143	-2.19711
109122	0.00525438	0.455456	-2.1956
77557	0.00323428	0.457664	-2.18501
59391	0.00566702	0.457725	-2.18472
60149	0.00239221	0.459187	-2.17776
63290	0.00131673	0.45963	-2.17566
109337	0.000824489	0.460157	-2.17317
58790	0.00290866	0.462794	-2.16079
104215	0.000820471	0.463538	-2.15732
4990	0.00315627	0.464526	-2.15273
31227	0.00338879	0.465974	-2.14604
41617	0.000171415	0.465997	-2.14593
66935	0.000330569	0.468366	-2.13508
58205	0.00387934	0.469503	-2.12991
109381	0.0005522	0.469758	-2.12876
80252	0.0015517	0.472163	-2.11791
105924	0.00285897	0.472579	-2.11605
123881	0.00470319	0.472779	-2.11515
81014	0.00297847	0.473418	-2.1123
78797	0.00435911	0.473547	-2.11172
42858	0.00143857	0.476008	-2.1008
58366	0.00248315	0.476521	-2.09854
112034	0.00352012	0.47763	-2.09367
62314	0.000638705	0.477922	-2.09239
4442	0.0036816	0.478019	-2.09197
55351	0.00148191	0.481394	-2.0773
64065	0.000132784	0.483504	-2.06824
4421	0.00206261	0.483828	-2.06685
41604	0.000148741	0.486728	-2.05454
107775	0.000509802	0.487443	-2.05152
70923	7.05906e-05	0.488844	-2.04564
62977	0.00243024	0.489602	-2.04248
59846	0.000173913	0.491245	-2.03564
106356	0.00822127	0.493411	-2.02671
53434	0.00136333	0.49384	-2.02495
3330	0.00683553	0.49411	-2.02384
22009	0.00962228	0.496024	-2.01603
22560	0.00138582	0.496094	-2.01575
48653	0.00164751	0.498626	-2.00551

## Sheet: all MAT1-2 vs QM6a up
Genes consistently upregulated in female fertile MAT1-2 strains compared to QM6a (p-value threshold 0.01)
				Annotation (Schmoll et al., 2016)									Annotation (Druzhinina et al., 2016)
Protein ID	p-value(CBS 1-2 vs. QM6a 1-2)	Ratio(CBS 1-2 vs. QM6a 1-2)	Fold-Change(CBS 1-2 vs. QM6a 1-2)	TOPIC	gene name	group	subgroup	description	Homologue in T. atroviride	Homologue in T. virens	Homologue in N. crassa	Homologue in S. cerevisiae
59151	0.00162869	2.90541	2.90541	Asexual development	ccg-13	Orthologues of Neurospora crassa ccg genes involved in asexual reproduction	0	BYS1 domain-containing protein	300786	216106	NCU08907	0	BYS1 domain-containing protein
38536	8.91859e-05	7.71705	7.71705	CAZymes	0	Glycoside hydrolase	Glycoside hydrolase family16	candidate b-glycosidase realted to b-1,3-1,4-glucanase	294834	39075	NCU01353	0	GH16 glucan endo-1,3(4)-?-D-glucosidase
58450	0.000200602	8.61895	8.61895	CAZymes	xyl3b	Glycoside hydrolase	Glycoside hydrolase family3	cadidate b-glycosidase distantly related to a-L-arabinofuanosidase / b-xylosidase	161158	192759	NCU09923	0	GH3 ?-xylosidase XYL3b
5836	1.42432e-05	26.9608	26.9608	CAZymes	0	Glycoside hydrolase	Glycoside hydrolase family2	candidate b-mannosidase	289568	181642	NCU00890	0	GH2 ?-mannosidase
4124	2.65797e-06	11.2223	11.2223	Chromatin and histone modification	0	chromatin-binding domain proteins	SANT domain proteins	related to SANT_1	168012	16009	NCU06140	YER088C	myb transcriptional regulator
33029	5.48593e-06	20.6154	20.6154	Effector proteins (competition and defense)	0	Proteins with known effector domains	0	IPR014044; IPR001283 CAP domain	218718	193212	NCU05618	YKR013W	unknown protein
108684	0.000159471	3.09338	3.09338	Effector proteins (competition and defense)	0	Proteins with known effector domains	0	IPR011329; IPR015131; Killer KP4 toxin	300654	58093	0	0	KP4 killer toxin
22453	0.000536354	5.30716	5.30716	Sulfur metabolism	0	sulfur related enzymes	EC number 2.5.1.18	glutathione S-transferase, cytosolic, related to S. cerevisiae Gtt2p	223166	89283	NCU02888	0	glutathione-S-transferase
69529	6.80617e-05	3.99925	3.99925	Sulfur metabolism	0	sulfur assimilation	EC number 1.14.11.17	taurine dioxygenase	152183	153908	NCU07819	YLL057C	?-ketoglutarate dependent (FeII) dioxygenase
105989	9.95111e-05	2.6629	2.6629	Transcription factors	0	Zn2Cys6	0	conserved hypothetical protein	35067	221996	NCU03110	YOR162C	Zn2Cys6 transcriptional regulator
112085	0.000413157	8.73706	8.73706	Transcription factors	0	Zn2Cys6	0	hypothetical protein	0	228115	NCU02525	YPL248C	Zn2Cys6 transcriptional regulator
120715	4.76678e-05	6.43018	6.43018	Transcription factors	0	Fungal-trans	0	conserved hypothetical protein	321480	162762	NCU00054	YIL130W	Zn2Cys6 transcriptional regulator
120975	4.22269e-06	50.906	50.906	Transcription factors	0	C2H2 zinc finger	0	conserved hypothetical protein	298089	213142	NCU05061	YNL027W	C2H2 transcriptional regulator
110152	8.42819e-05	5.61872	5.61872	Transcription factors	0	bZIP	0	conserved hypothetical protein	51934	227013	NCU01074	YHL009C	BZIP transcriptional regulator
103034	0.000315808	8.80604	8.80604	Transcription factors	0	Zn2Cys6	0	conserved hypothetical protein	0	52721	NCU03643	YNR063W	Zn2Cys6 transcriptional regulator
80973	9.63123e-07	6.26822	6.26822	Transport	0	ABC transporter	transporter containing IPR003439 domain	Pleiotropic drug resistance proteins (PDR1-15), ABC superfamily, related to S.cerevisiae Pdr5p	0	0	NCU08056	YNR070W	PDR-type ABC transporters
59014	0.000503742	3.73447	3.73447	Transport	TAABC2	ABC transporter	transporter containing IPR003439 domain	ABC multidrug transporter, related to N. crassa CDR4 and S.cerevisiae Pdr5p, TAABC2	53468	52608	NCU09830	YNR070W	PDR-type ABC transporters
44476	1.67165e-06	22.2352	22.2352	Transport	0	ABC transporter	transporter containing IPR003439 domain	putative multidrug resistance-associated protein/mitoxantrone resistance protein, ABC superfamily	211243	33722	NCU04161	YGR281W	MRP-type ABC transporter
73924	2.19585e-07	38.3945	38.3945	Transport	0	ABC transporter	transporter containing IPR003439 domain	Multidrug/pheromone exporter, ABC superfamily	161068	54504	NCU07546	YKL209C	MDR-type ABC transporters
59672	8.29447e-05	6.21037	6.21037	#N/A	#N/A	#N/A	#N/A	#N/A	#N/A	#N/A	#N/A	#N/A	nitroreductase family protein
105888	0.000443794	4.43434	4.43434	#N/A	#N/A	#N/A	#N/A	#N/A	#N/A	#N/A	#N/A	#N/A	short chain dehydrogenase/reductase
32712	5.64206e-05	4.84378	4.84378	#N/A	#N/A	#N/A	#N/A	#N/A	#N/A	#N/A	#N/A	#N/A	unknown protein, NACHT domain/ankyrin repeats
59624	0.00159026	3.04426	3.04426	#N/A	#N/A	#N/A	#N/A	#N/A	#N/A	#N/A	#N/A	#N/A	short chain dehydrogenase/reductase
59396	1.43581e-05	3.6857	3.6857	#N/A	#N/A	#N/A	#N/A	#N/A	#N/A	#N/A	#N/A	#N/A	unknown protein
103579	5.56943e-06	85.3837	85.3837	#N/A	#N/A	#N/A	#N/A	#N/A	#N/A	#N/A	#N/A	#N/A	orphan protein, secreted, 1 TM
34277	0.000504205	5.2418	5.2418	#N/A	#N/A	#N/A	#N/A	#N/A	#N/A	#N/A	#N/A	#N/A	unknown protein
40374	0.00115901	2.25148	2.25148	#N/A	#N/A	#N/A	#N/A	#N/A	#N/A	#N/A	#N/A	#N/A	unknown protein
21509	0.000231716	13.0505	13.0505	#N/A	#N/A	#N/A	#N/A	#N/A	#N/A	#N/A	#N/A	#N/A	blue light inducible protein BLI-3
103907	6.46128e-06	3.65081	3.65081	#N/A	#N/A	#N/A	#N/A	#N/A	#N/A	#N/A	#N/A	#N/A	unknown protein
78585	0.00144901	6.21113	6.21113	#N/A	#N/A	#N/A	#N/A	#N/A	#N/A	#N/A	#N/A	#N/A	MFS permease
112267	1.67898e-06	41.8644	41.8644	#N/A	#N/A	#N/A	#N/A	#N/A	#N/A	#N/A	#N/A	#N/A	unknown protein
106467	0.000863007	3.15228	3.15228	#N/A	#N/A	#N/A	#N/A	#N/A	#N/A	#N/A	#N/A	#N/A	unknown protein
106253	0.00241182	2.74538	2.74538	#N/A	#N/A	#N/A	#N/A	#N/A	#N/A	#N/A	#N/A	#N/A	orphan protein
4426	0.000384701	6.03517	6.03517	#N/A	#N/A	#N/A	#N/A	#N/A	#N/A	#N/A	#N/A	#N/A	unknown protein
123382	0.00820509	2.55584	2.55584	#N/A	#N/A	#N/A	#N/A	#N/A	#N/A	#N/A	#N/A	#N/A	Coproporphyrinogen III oxidase
120600	3.16866e-05	7.45147	7.45147	#N/A	#N/A	#N/A	#N/A	#N/A	#N/A	#N/A	#N/A	#N/A	unknown protein
46002	0.000608797	66.64	66.64	#N/A	#N/A	#N/A	#N/A	#N/A	#N/A	#N/A	#N/A	#N/A	unknown protein, only in fungi
57383	0.000583186	3.72881	3.72881	#N/A	#N/A	#N/A	#N/A	#N/A	#N/A	#N/A	#N/A	#N/A	unknown protein
57891	5.21355e-05	2.32676	2.32676	#N/A	#N/A	#N/A	#N/A	#N/A	#N/A	#N/A	#N/A	#N/A	actinin actin binding and calcium-binding EF-hand domains
105171	1.28434e-05	4.20532	4.20532	#N/A	#N/A	#N/A	#N/A	#N/A	#N/A	#N/A	#N/A	#N/A	unknown protein
58016	2.20073e-06	7.90169	7.90169	#N/A	#N/A	#N/A	#N/A	#N/A	#N/A	#N/A	#N/A	#N/A	unknown protein
105174	0.000899473	3.36375	3.36375	#N/A	#N/A	#N/A	#N/A	#N/A	#N/A	#N/A	#N/A	#N/A	orphan protein
105589	0.00315945	2.90603	2.90603	#N/A	#N/A	#N/A	#N/A	#N/A	#N/A	#N/A	#N/A	#N/A	mitochondrial ATPase inhibitor, putative
105465	0.000807616	14.2042	14.2042	#N/A	#N/A	#N/A	#N/A	#N/A	#N/A	#N/A	#N/A	#N/A	unknown protein
58580	0.00460759	28.4672	28.4672	#N/A	#N/A	#N/A	#N/A	#N/A	#N/A	#N/A	#N/A	#N/A	?-ketoglutarate dependent (FeII) oxygenase
58521	0.00105295	43.7002	43.7002	#N/A	#N/A	#N/A	#N/A	#N/A	#N/A	#N/A	#N/A	#N/A	SAM (and some other nucleotide) binding motif
59065	6.20349e-07	12.7123	12.7123	#N/A	#N/A	#N/A	#N/A	#N/A	#N/A	#N/A	#N/A	#N/A	unknown protein
68566	4.89133e-06	6.68047	6.68047	#N/A	#N/A	#N/A	#N/A	#N/A	#N/A	#N/A	#N/A	#N/A	unknown protein
68662	4.05409e-07	16.0601	16.0601	#N/A	#N/A	#N/A	#N/A	#N/A	#N/A	#N/A	#N/A	#N/A	aspartyl protease
122108	0.000428845	11.2889	11.2889	#N/A	#N/A	#N/A	#N/A	#N/A	#N/A	#N/A	#N/A	#N/A	unknown protein, 1TM, only in Gibberella and Chaetomium
62359	0.00171779	3.25251	3.25251	#N/A	#N/A	#N/A	#N/A	#N/A	#N/A	#N/A	#N/A	#N/A	isoflavon reductase
107644	8.76815e-05	3.96798	3.96798	#N/A	#N/A	#N/A	#N/A	#N/A	#N/A	#N/A	#N/A	#N/A	SSCRP
121689	1.25223e-05	2.71566	2.71566	#N/A	#N/A	#N/A	#N/A	#N/A	#N/A	#N/A	#N/A	#N/A	unknown protein
61304	8.77957e-05	5.02493	5.02493	#N/A	#N/A	#N/A	#N/A	#N/A	#N/A	#N/A	#N/A	#N/A	Prolidase and Aminopeptidase P
124097	0.00204325	2.84174	2.84174	#N/A	#N/A	#N/A	#N/A	#N/A	#N/A	#N/A	#N/A	#N/A	phenazine biosynthesis protein phzF
109101	3.14444e-05	12.842	12.842	#N/A	#N/A	#N/A	#N/A	#N/A	#N/A	#N/A	#N/A	#N/A	HET-domain protein
39606	0.00015484	3.44338	3.44338	#N/A	#N/A	#N/A	#N/A	#N/A	#N/A	#N/A	#N/A	#N/A	unknown protein
110943	0.00024649	3.51743	3.51743	#N/A	#N/A	#N/A	#N/A	#N/A	#N/A	#N/A	#N/A	#N/A	Histone acetyltransferase SAGA/ADA, catalytic subunit PCAF/GCN5 and related proteins
64370	4.56291e-05	5.50158	5.50158	#N/A	#N/A	#N/A	#N/A	#N/A	#N/A	#N/A	#N/A	#N/A	calpain-like protease
122556	0.000852391	4.33264	4.33264	#N/A	#N/A	#N/A	#N/A	#N/A	#N/A	#N/A	#N/A	#N/A	Short-chain dehydrogenase/reductase
105752	0.000130578	3.29682	3.29682	#N/A	#N/A	#N/A	#N/A	#N/A	#N/A	#N/A	#N/A	#N/A	C4-dicarboxylate transporter/malic acid transport protein
58418	8.22854e-05	12.7431	12.7431	#N/A	#N/A	#N/A	#N/A	#N/A	#N/A	#N/A	#N/A	#N/A	߀-lactamase-like protein
50996	0.000290991	3.54333	3.54333	#N/A	#N/A	#N/A	#N/A	#N/A	#N/A	#N/A	#N/A	#N/A	unknown protein, C2 domain
80167	7.67775e-06	13.5567	13.5567	#N/A	#N/A	#N/A	#N/A	#N/A	#N/A	#N/A	#N/A	#N/A	histone H4 variant
123009	7.47484e-05	106.384	106.384	#N/A	#N/A	#N/A	#N/A	#N/A	#N/A	#N/A	#N/A	#N/A	glutamine synthetase
80578	5.1413e-05	31.7162	31.7162	#N/A	#N/A	#N/A	#N/A	#N/A	#N/A	#N/A	#N/A	#N/A	unknown protein
103031	4.59575e-05	5.5438	5.5438	#N/A	#N/A	#N/A	#N/A	#N/A	#N/A	#N/A	#N/A	#N/A	unknown protein
54761	1.14691e-05	17.9474	17.9474	#N/A	#N/A	#N/A	#N/A	#N/A	#N/A	#N/A	#N/A	#N/A	quercetin 2,3-diounknown proteingenase
43701	2.08423e-05	6.81844	6.81844	#N/A	#N/A	#N/A	#N/A	#N/A	#N/A	#N/A	#N/A	#N/A	MFS multidrug transporter SOR4
111672	0.000585841	4.13753	4.13753	#N/A	#N/A	#N/A	#N/A	#N/A	#N/A	#N/A	#N/A	#N/A	unknown protein
111682	0.00024634	8.8785	8.8785	#N/A	#N/A	#N/A	#N/A	#N/A	#N/A	#N/A	#N/A	#N/A	unknown protein
110078	0.00696032	2.41213	2.41213	#N/A	#N/A	#N/A	#N/A	#N/A	#N/A	#N/A	#N/A	#N/A	SSCRP
66311	0.00425986	3.34701	3.34701	#N/A	#N/A	#N/A	#N/A	#N/A	#N/A	#N/A	#N/A	#N/A	MFS permease
109960	7.24598e-05	10.7663	10.7663	#N/A	#N/A	#N/A	#N/A	#N/A	#N/A	#N/A	#N/A	#N/A	unknown protein in Sordariomycetes
123095	2.80186e-05	18.3305	18.3305	#N/A	#N/A	#N/A	#N/A	#N/A	#N/A	#N/A	#N/A	#N/A	orphan protein
75165	3.12163e-05	3.09155	3.09155	#N/A	#N/A	#N/A	#N/A	#N/A	#N/A	#N/A	#N/A	#N/A	MFS permease
104180	4.93025e-06	22.0352	22.0352	#N/A	#N/A	#N/A	#N/A	#N/A	#N/A	#N/A	#N/A	#N/A	Ankyrin
104217	2.32708e-05	6.65314	6.65314	#N/A	#N/A	#N/A	#N/A	#N/A	#N/A	#N/A	#N/A	#N/A	unknown protein
56687	0.00863909	3.53076	3.53076	#N/A	#N/A	#N/A	#N/A	#N/A	#N/A	#N/A	#N/A	#N/A	cytochrome P450 protein
56278	5.87555e-07	141.42	141.42	#N/A	#N/A	#N/A	#N/A	#N/A	#N/A	#N/A	#N/A	#N/A	unknown protein, in Sordariomycetes
41518	0.000290596	3.74523	3.74523	#N/A	#N/A	#N/A	#N/A	#N/A	#N/A	#N/A	#N/A	#N/A	unknown protein
111082	1.86346e-06	9.82044	9.82044	#N/A	#N/A	#N/A	#N/A	#N/A	#N/A	#N/A	#N/A	#N/A	glutathione S transferase, 2 TM
69537	0.00107319	3.95253	3.95253	#N/A	#N/A	#N/A	#N/A	#N/A	#N/A	#N/A	#N/A	#N/A	unknown protein, contains F-box and WD repeat
69486	2.8041e-05	9.00348	9.00348	#N/A	#N/A	#N/A	#N/A	#N/A	#N/A	#N/A	#N/A	#N/A	unknown protein
69563	0.000195661	5.35994	5.35994	#N/A	#N/A	#N/A	#N/A	#N/A	#N/A	#N/A	#N/A	#N/A	MFS permease
65106	1.99397e-05	4.20309	4.20309	#N/A	#N/A	#N/A	#N/A	#N/A	#N/A	#N/A	#N/A	#N/A	CN_hydrolase
53360	6.88796e-06	4.66115	4.66115	#N/A	#N/A	#N/A	#N/A	#N/A	#N/A	#N/A	#N/A	#N/A	SSCRP
112633	0.000195665	4.4801	4.4801	#N/A	#N/A	#N/A	#N/A	#N/A	#N/A	#N/A	#N/A	#N/A	Glutathione S-transferase
107329	2.42667e-05	4.63781	4.63781	#N/A	#N/A	#N/A	#N/A	#N/A	#N/A	#N/A	#N/A	#N/A	methionine synthase
67588	0.00186714	2.52142	2.52142	#N/A	#N/A	#N/A	#N/A	#N/A	#N/A	#N/A	#N/A	#N/A	NADH-dehydrogenase (ubiquinone)
123468	0.00148589	3.90098	3.90098	#N/A	#N/A	#N/A	#N/A	#N/A	#N/A	#N/A	#N/A	#N/A	IMP dehydrogenase
123476	4.35296e-07	78.7979	78.7979	#N/A	#N/A	#N/A	#N/A	#N/A	#N/A	#N/A	#N/A	#N/A	unknown protein
110778	1.30254e-05	24.1464	24.1464	#N/A	#N/A	#N/A	#N/A	#N/A	#N/A	#N/A	#N/A	#N/A	unknown protein

## Sheet: all MAT1-2 vs. QM6a down
Genes consistently downregulated in female fertile MAT1-2 strains compared to QM6a (p-value threshold 0.01)
				Annotation (Schmoll et al., 2016)									Annotation (Druzhinina et al., 2016)
Protein ID	p-value(CBS 1-2 vs. QM6a 1-2)	Ratio(CBS 1-2 vs. QM6a 1-2)	Fold-Change(CBS 1-2 vs. QM6a 1-2)	TOPIC	gene name	group	subgroup	description	Homologue in T. atroviride	Homologue in T. virens	Homologue in N. crassa	Homologue in S. cerevisiae
76682	9.30535e-05	0.009712	-102.965	Transport	0	ABC transporter	transporter containing IPR003439 domain	Pleiotropic drug resistance proteins (PDR1-15), ABC superfamily	246378	83793	NCU05591	YOR153W	PDR-type ABC transporters
105874	9.13447e-05	0.165958	-6.02563	#N/A	#N/A	#N/A	#N/A	#N/A	#N/A	#N/A	#N/A	#N/A	FAD binding domain-containing protein
105931	0.000997075	0.0961831	-10.3968	CAZymes	0	Glycoside hydrolase	Glycoside hydrolase family20	candidate b-glycosidase distantly related to N-acetyl-b-D-glucosaminidase	33962	180069	NCU10852	0	GH20 N-acetyl-?-hexosaminidase
3330	0.000558361	0.289386	-3.4556	#N/A	#N/A	#N/A	#N/A	#N/A	#N/A	#N/A	#N/A	#N/A	MFS permease
22009	0.000415815	0.239666	-4.17247	#N/A	#N/A	#N/A	#N/A	#N/A	#N/A	#N/A	#N/A	#N/A	unknown protein
106118	4.02849e-05	0.384212	-2.60273	Transport	0	General substrate transporter	transporter containing IPR005828 domain	0	310473	191329	NCU04809	YCR098C	Inorganic phosphate transporter
74563	0.00182312	0.164458	-6.08058	#N/A	#N/A	#N/A	#N/A	#N/A	#N/A	#N/A	#N/A	#N/A	unknown protein
55351	1.25764e-06	0.0426135	-23.4668	#N/A	#N/A	#N/A	#N/A	#N/A	#N/A	#N/A	#N/A	#N/A	Alkyl hydroperoxide reductase/peroxiredoxin
108348	3.58578e-05	0.116212	-8.60498	#N/A	#N/A	#N/A	#N/A	#N/A	#N/A	#N/A	#N/A	#N/A	unknown protein
108349	0.00962353	0.0310073	-32.2504	#N/A	#N/A	#N/A	#N/A	#N/A	#N/A	#N/A	#N/A	#N/A	SSCRP
70355	0.000163574	0.167226	-5.97994	#N/A	#N/A	#N/A	#N/A	#N/A	#N/A	#N/A	#N/A	#N/A	SAM-dependent methylransferase
70960	0.000759349	0.19293	-5.18322	#N/A	#N/A	#N/A	#N/A	#N/A	#N/A	#N/A	#N/A	#N/A	ADA, Adenosine deaminase
70962	0.000158685	0.111813	-8.94352	#N/A	#N/A	#N/A	#N/A	#N/A	#N/A	#N/A	#N/A	#N/A	tripeptide peptidase
36913	1.29201e-05	0.281694	-3.54995	Transcription factors	0	Zn2Cys6	0	hypothetical protein	172547	144929	NCU02896	YIL130W	Zn2Cys6 transcriptional regulator
60419	0.00127755	0.245222	-4.07793	#N/A	#N/A	#N/A	#N/A	#N/A	#N/A	#N/A	#N/A	#N/A	acid phosphatase, putative
59846	3.00826e-06	0.196413	-5.09131	#N/A	#N/A	#N/A	#N/A	#N/A	#N/A	#N/A	#N/A	#N/A	lanosterol synthase
60118	0.00246041	0.45717	-2.18737	Secondary metabolism	pks6g	Polyketide synthase	Reducing clade I	Polyketide synthase	229437	47828	NCU04865	YER061C	PKS
106356	1.39962e-05	0.0614527	-16.2727	#N/A	#N/A	#N/A	#N/A	#N/A	#N/A	#N/A	#N/A	#N/A	unknown protein
121298	2.35566e-05	0.0165356	-60.4756	#N/A	#N/A	#N/A	#N/A	#N/A	#N/A	#N/A	#N/A	#N/A	formate dehydrogenase
63526	0.00194316	0.0806154	-12.4046	#N/A	#N/A	#N/A	#N/A	#N/A	#N/A	#N/A	#N/A	#N/A	SSCRP
4421	0.000784162	0.407287	-2.45527	#N/A	#N/A	#N/A	#N/A	#N/A	#N/A	#N/A	#N/A	#N/A	unknown protein
22560	0.00137684	0.495595	-2.01778	#N/A	#N/A	#N/A	#N/A	#N/A	#N/A	#N/A	#N/A	#N/A	Nucleotide exchange factor Sil1
67430	5.8373e-05	0.110294	-9.0667	#N/A	#N/A	#N/A	#N/A	#N/A	#N/A	#N/A	#N/A	#N/A	unknown protein
80875	4.31457e-05	0.172017	-5.81339	#N/A	#N/A	#N/A	#N/A	#N/A	#N/A	#N/A	#N/A	#N/A	MFS permease
104925	0.000527087	0.108229	-9.2397	#N/A	#N/A	#N/A	#N/A	#N/A	#N/A	#N/A	#N/A	#N/A	unknown protein
57528	0.000153827	0.123594	-8.091	#N/A	#N/A	#N/A	#N/A	#N/A	#N/A	#N/A	#N/A	#N/A	unknown protein
120826	0.00794153	0.433585	-2.30636	#N/A	#N/A	#N/A	#N/A	#N/A	#N/A	#N/A	#N/A	#N/A	unknown protein
58790	1.53115e-05	0.0967222	-10.3389	#N/A	#N/A	#N/A	#N/A	#N/A	#N/A	#N/A	#N/A	#N/A	glycerol-3-phosphate phosphatase, putative
105454	0.000518435	0.357832	-2.79461	#N/A	#N/A	#N/A	#N/A	#N/A	#N/A	#N/A	#N/A	#N/A	SSCRP
120953	0.00305646	0.355757	-2.81091	#N/A	#N/A	#N/A	#N/A	#N/A	#N/A	#N/A	#N/A	#N/A	unknown secreted protein
105233	1.26825e-06	0.0406502	-24.6001	#N/A	#N/A	#N/A	#N/A	#N/A	#N/A	#N/A	#N/A	#N/A	orphan protein
111968	0.00118255	0.102715	-9.73566	#N/A	#N/A	#N/A	#N/A	#N/A	#N/A	#N/A	#N/A	#N/A	unknown protein, only in ascomycetes
111186	0.00453268	0.377658	-2.6479	#N/A	#N/A	#N/A	#N/A	#N/A	#N/A	#N/A	#N/A	#N/A	unknown protein
68508	3.44322e-06	0.0918237	-10.8904	#N/A	#N/A	#N/A	#N/A	#N/A	#N/A	#N/A	#N/A	#N/A	unknown protein
78462	6.29402e-05	0.479019	-2.0876	#N/A	#N/A	#N/A	#N/A	#N/A	#N/A	#N/A	#N/A	#N/A	L-carnitine dehydratase/alpha-methylacyl-CoA racemase
62314	0.000497971	0.458997	-2.17866	#N/A	#N/A	#N/A	#N/A	#N/A	#N/A	#N/A	#N/A	#N/A	unknown protein
122069	0.00269206	0.26949	-3.71071	#N/A	#N/A	#N/A	#N/A	#N/A	#N/A	#N/A	#N/A	#N/A	SSCRP
107775	6.57837e-05	0.332039	-3.01169	#N/A	#N/A	#N/A	#N/A	#N/A	#N/A	#N/A	#N/A	#N/A	unknown protein
61284	0.000307069	0.251464	-3.97671	#N/A	#N/A	#N/A	#N/A	#N/A	#N/A	#N/A	#N/A	#N/A	methyltransferase
41149	4.49607e-05	0.309744	-3.22848	#N/A	#N/A	#N/A	#N/A	#N/A	#N/A	#N/A	#N/A	#N/A	unknown protein, 2 TM, only present in fungi, distantly related to acetlytransferase from A. fumigatus
77552	0.00411566	0.0424027	-23.5834	Transport	0	General substrate transporter	transporter containing IPR005828 domain	0	300245	64152	NCU08325	YML123C	Inorganic phosphate transporter
109122	2.78479e-05	0.0886772	-11.2769	#N/A	#N/A	#N/A	#N/A	#N/A	#N/A	#N/A	#N/A	#N/A	Amino acid transporters
41617	2.20341e-05	0.312048	-3.20464	Secondary metabolism	lae1	Cluster expression	Velvet protein complex	0	302782	31676	NCU00646	YLR057W	lae1
33371	0.000543069	0.0347633	-28.7659	#N/A	#N/A	#N/A	#N/A	#N/A	#N/A	#N/A	#N/A	#N/A	phosphoglycerate mutase family protein
68972	0.00125031	0.381294	-2.62265	#N/A	#N/A	#N/A	#N/A	#N/A	#N/A	#N/A	#N/A	#N/A	MFS permease
41604	1.06139e-05	0.290305	-3.44465	#N/A	#N/A	#N/A	#N/A	#N/A	#N/A	#N/A	#N/A	#N/A	unknown protein, 4 TM, unknown in yeast
64065	5.16895e-06	0.244087	-4.0969	#N/A	#N/A	#N/A	#N/A	#N/A	#N/A	#N/A	#N/A	#N/A	tRNA(His) guanylyltransferase , putative
80137	1.79457e-05	0.356931	-2.80166	#N/A	#N/A	#N/A	#N/A	#N/A	#N/A	#N/A	#N/A	#N/A	unknown protein
66616	7.27417e-06	0.0265566	-37.6554	#N/A	#N/A	#N/A	#N/A	#N/A	#N/A	#N/A	#N/A	#N/A	Purple acid phosphatase
110337	0.00475877	0.166704	-5.99865	#N/A	#N/A	#N/A	#N/A	#N/A	#N/A	#N/A	#N/A	#N/A	unknown protein with thij/pfpi domain
42043	0.00674462	0.36766	-2.71991	#N/A	#N/A	#N/A	#N/A	#N/A	#N/A	#N/A	#N/A	#N/A	unknown protein
4990	0.000166417	0.234328	-4.26753	#N/A	#N/A	#N/A	#N/A	#N/A	#N/A	#N/A	#N/A	#N/A	short chain dehydrogenase/reductase
5812	7.28205e-06	0.186331	-5.36679	#N/A	#N/A	#N/A	#N/A	#N/A	#N/A	#N/A	#N/A	#N/A	short chain dehydrogenase/reductase
70984	0.000438593	0.0717349	-13.9402	#N/A	#N/A	#N/A	#N/A	#N/A	#N/A	#N/A	#N/A	#N/A	cytochrome P450 protein, class I
40775	0.000205386	0.214303	-4.66629	#N/A	#N/A	#N/A	#N/A	#N/A	#N/A	#N/A	#N/A	#N/A	RTA1 protein, 7 TNM, responds to xenobiotic stimulus
75230	3.93183e-05	0.298572	-3.34928	#N/A	#N/A	#N/A	#N/A	#N/A	#N/A	#N/A	#N/A	#N/A	unknown protein
111049	0.00175641	0.363712	-2.74943	#N/A	#N/A	#N/A	#N/A	#N/A	#N/A	#N/A	#N/A	#N/A	cytochrome P450 protein, class IV
111058	0.00651939	0.494185	-2.02353	#N/A	#N/A	#N/A	#N/A	#N/A	#N/A	#N/A	#N/A	#N/A	short chain dehydrogenase/reductase
111088	1.90088e-07	0.187947	-5.32066	Transcription factors	0	Zn2Cys6	0	conserved hypothetical protein	41299	59240	NCU06324	YML076C	Zn2Cys6 transcriptional regulator
111145	0.00557237	0.340114	-2.94019	#N/A	#N/A	#N/A	#N/A	#N/A	#N/A	#N/A	#N/A	#N/A	unknown protein, contains DEAD/DEAH box helicase, only in Hypocreaceae
111731	0.00508948	0.435476	-2.29634	#N/A	#N/A	#N/A	#N/A	#N/A	#N/A	#N/A	#N/A	#N/A	orphan protein
69652	0.000321171	0.240108	-4.1648	#N/A	#N/A	#N/A	#N/A	#N/A	#N/A	#N/A	#N/A	#N/A	flavin-dependent halogenase O-methyltransferase bifunctional protein
69613	0.00016263	0.155085	-6.44808	#N/A	#N/A	#N/A	#N/A	#N/A	#N/A	#N/A	#N/A	#N/A	unknown protein (Duf227)
111861	8.61118e-05	0.0188052	-53.1768	Heterotrimeric G-protein pathway	0	GPCRs	7-TM receptor	PTH11-like	256241	112017	NCU02627	0	PTH11 GPCR
109237	0.0039711	0.0722584	-13.8392	#N/A	#N/A	#N/A	#N/A	#N/A	#N/A	#N/A	#N/A	#N/A	Cytochrome P450
65037	3.59184e-05	0.2864	-3.49162	#N/A	#N/A	#N/A	#N/A	#N/A	#N/A	#N/A	#N/A	#N/A	pyrophosphatase
70910	1.41693e-06	0.190683	-5.24431	#N/A	#N/A	#N/A	#N/A	#N/A	#N/A	#N/A	#N/A	#N/A	GMC oxidoreductase
70912	2.04447e-07	0.0652718	-15.3206	#N/A	#N/A	#N/A	#N/A	#N/A	#N/A	#N/A	#N/A	#N/A	short chain dehydrogenase/reductase
103157	0.00300761	0.292497	-3.41884	#N/A	#N/A	#N/A	#N/A	#N/A	#N/A	#N/A	#N/A	#N/A	unknown protein
103073	0.00269405	0.368653	-2.71257	#N/A	#N/A	#N/A	#N/A	#N/A	#N/A	#N/A	#N/A	#N/A	unknown protein
70500	1.38543e-05	0.155469	-6.43217	#N/A	#N/A	#N/A	#N/A	#N/A	#N/A	#N/A	#N/A	#N/A	unknown protein, 6TM
61476	6.51733e-05	0.171497	-5.83099	Transcription factors	0	Zn2Cys6	0	conserved hypothetical protein	286890	207294	NCU00282	YIL130W	Zn2Cys6 transcriptional regulator
81014	0.00375697	0.492239	-2.03153	#N/A	#N/A	#N/A	#N/A	#N/A	#N/A	#N/A	#N/A	#N/A	NRPS
67738	0.000458323	0.18989	-5.2662	Secondary metabolism	tps7	Terpenoid synthase	0	Terpenoid synthase domain containing	298910	39107	0	0	terpenoid synthase 7
