# Supplementary material for: Gene regulation associated with sexual development and female fertility in different isolates of Trichoderma reesei
Source: Fungal Biol Biotechnol. 2018 May 15;5:9. doi: 10.1186/s40694-018-0055-4 (PMC5952832; doi:10.1186/s40694-018-0055-4)
Supplement: Supplementary file 2 — Additional file 2. Genes differentially regulated between mating types. [file 40694_2018_55_MOESM2_ESM.xlsx]

## Sheet: CBS999.97
Genes differentially regulated between CBS999.97 MAT1-1 and CBS999.97 MAT1-2
p-value 0.01, >2fold difference
genes with overlapping regulation between CBS999.97 and FF1/FF2 are highlighted
				Annotation (Schmoll et al., 2016)									Annotation (Druzhinina et al., 2016)
Protein ID	p-value(CBS MAT1-1 vs. CBS MAT1-2)	Ratio(CBS MAT1-1 vs. CBS MAT1-2)	Fold-Change(CBS MAT1-1 vs. CBS MAT1-2)	TOPIC	gene name	group	subgroup	description	Homologue in T. atroviride	Homologue in T. virens	Homologue in N. crassa	Homologue in S. cerevisiae
121284	2.13906e-11	0.00454997	-219.782	#N/A	#N/A	#N/A	#N/A	#N/A	#N/A	#N/A	#N/A	#N/A	unknown protein
124341	1.6957e-08	0.0949261	-10.5345	sexual development	0	HMG family proteins	HMGB subfamily	related to MAT a1	33998	221796	NCU03481	YPR065W	mating protein MAT1-2-1
64018	3.48762e-08	0.112575	-8.883	sexual development	hpr2	GPCRs	7-TM receptor	I (STE2-type pheromone receptor)	36032	147400	NCU05758	0	GPCR, mating type pheromone G-protein coupled receptor
112288	3.52734e-08	0.175301	-5.70447	#N/A	#N/A	#N/A	#N/A	#N/A	#N/A	#N/A	#N/A	#N/A	unknown protein
112319	0.000102635	0.192147	-5.20436	#N/A	#N/A	#N/A	#N/A	#N/A	#N/A	#N/A	#N/A	#N/A	HET domain protein
105458	4.23622e-05	0.354698	-2.8193	Transcription factors	0	C2H2 zinc finger	0	conserved hypothetical protein	0	0	NCU02989	0	C2H2 transcription factor
4851	0.000428678	0.404784	-2.47045	#N/A	#N/A	#N/A	#N/A	#N/A	#N/A	#N/A	#N/A	#N/A	unknown protein
5970	0.00499601	0.459806	-2.17483	#N/A	#N/A	#N/A	#N/A	#N/A	#N/A	#N/A	#N/A	#N/A	Amidase
69490	0.000470083	0.472015	-2.11858	CAZymes	0	Carbohydrate esterase	Carbohydrate esterase family4	0	292288	49798	NCU10651	YLR307W	CE4 chitin deacetylase
60374	0.000205589	0.481341	-2.07753	#N/A	#N/A	#N/A	#N/A	#N/A	#N/A	#N/A	#N/A	#N/A	choline oxidase
123261	0.00488331	0.488596	-2.04668	#N/A	#N/A	#N/A	#N/A	#N/A	#N/A	#N/A	#N/A	#N/A	unknown protein
110151	7.56815e-05	0.491154	-2.03602	#N/A	#N/A	#N/A	#N/A	#N/A	#N/A	#N/A	#N/A	#N/A	orphan secreted protein
57643	2.72004e-05	2.99925	2.99925	#N/A	#N/A	#N/A	#N/A	#N/A	#N/A	#N/A	#N/A	#N/A	unknown protein
65116	0.00212796	3.08076	3.08076	Secondary metabolism	pks7g	Polyketide synthase	Reducing clade IV	Polyketide synthase	45973	47407	NCU02918	YER061C	PKS
5888	3.91641e-05	3.14694	3.14694	#N/A	#N/A	#N/A	#N/A	#N/A	#N/A	#N/A	#N/A	#N/A	fatty-acid amide hydrolase, putative
MAT1-1-1	1.3516e-05	3.50501	3.50501	#N/A	#N/A	#N/A	#N/A	#N/A	#N/A	#N/A	#N/A	#N/A	#N/A
MAT1-1-3	3.40908e-05	4.26648	4.26648	#N/A	#N/A	#N/A	#N/A	#N/A	#N/A	#N/A	#N/A	#N/A	#N/A
57526	2.52312e-10	31.7969	31.7969	Heterotrimeric G-protein pathway	hpr1	GPCRs	7-TM receptor	II (STE3-type pheromone receptor)	147894	40681	NCU00138	YKL178C	GPCR, STE3, mating type pheromone G-protein coupled receptor

## Sheet: FF1-FF2
Genes differentially regulated between FF1 and FF2
p-value 0.01, >2fold difference
genes with overlapping regulation between CBS999.97 and FF1/FF2 are highlighted
				Annotation (Schmoll et al., 2016)									Annotation (Druzhinina et al., 2016)
Protein ID	p-value(FF1 vs FF2)	Ratio(FF1 vs FF2)	Fold-Change(FF1 vs FF2)	TOPIC	gene name	group	subgroup	description	Homologue in T. atroviride	Homologue in T. virens	Homologue in N. crassa	Homologue in S. cerevisiae
121284	1.23494e-11	0.00334654	-298.816	#N/A	#N/A	#N/A	#N/A	#N/A	#N/A	#N/A	#N/A	#N/A	unknown protein
124341	8.32081e-11	0.017372	-57.5638	Chromatin and histone modification	0	HMG family proteins	HMGB subfamily	related to MAT a1	33998	221796	NCU03481	YPR065W	mating protein MAT1-2-1
55550	2.65632e-08	0.167784	-5.96005	#N/A	#N/A	#N/A	#N/A	#N/A	#N/A	#N/A	#N/A	#N/A	aps2, of the adaptor protein complex AP-2 of clathrin-coated vesicles, small subunit
106178	3.87414e-05	0.254933	-3.9226	#N/A	#N/A	#N/A	#N/A	#N/A	#N/A	#N/A	#N/A	#N/A	unknown protein
58521	0.00891426	0.256239	-3.90261	#N/A	#N/A	#N/A	#N/A	#N/A	#N/A	#N/A	#N/A	#N/A	SAM (and some other nucleotide) binding motif
103498	0.00283342	0.283034	-3.53314	#N/A	#N/A	#N/A	#N/A	#N/A	#N/A	#N/A	#N/A	#N/A	unknown protein
120012	0.00051829	0.34832	-2.87093	#N/A	#N/A	#N/A	#N/A	#N/A	#N/A	#N/A	#N/A	#N/A	60S ribosomal protein L24
42825	0.00284543	0.378626	-2.64113	#N/A	#N/A	#N/A	#N/A	#N/A	#N/A	#N/A	#N/A	#N/A	Cytidine/deoxycytidylate deaminase
107918	0.00253437	0.387273	-2.58216	#N/A	#N/A	#N/A	#N/A	#N/A	#N/A	#N/A	#N/A	#N/A	unknown protein
80122	0.00869844	0.420065	-2.38059	#N/A	#N/A	#N/A	#N/A	#N/A	#N/A	#N/A	#N/A	#N/A	unknown protein
74563	0.00412361	0.423483	-2.36137	#N/A	#N/A	#N/A	#N/A	#N/A	#N/A	#N/A	#N/A	#N/A	unknown protein
47814	0.00352437	0.425538	-2.34997	#N/A	#N/A	#N/A	#N/A	#N/A	#N/A	#N/A	#N/A	#N/A	prenylcysteine lyase, putative
80340	0.00334897	0.433762	-2.30541	CAZymes	0	Glycosyl transferase	Glycosyl transferase family32	0	133591	89619	NCU00609	YGL038C	GT32 ?-1,6-mannosyltransferase
103761	0.00750314	0.438433	-2.28085	heat shock proteins	0	HSP90 associated	0	hypothetical cns1, related to S. cerevisiae CNS1p and to N. crassa TPR repeat protein	247741	29631	NCU06340	YBR155W	unknown protein
102383	0.00633488	0.455342	-2.19615	#N/A	#N/A	#N/A	#N/A	#N/A	#N/A	#N/A	#N/A	#N/A	unknown protein
33660	0.00548432	0.462053	-2.16426	#N/A	#N/A	#N/A	#N/A	#N/A	#N/A	#N/A	#N/A	#N/A	unknown protein
106471	0.00119018	0.462165	-2.16373	Transcription factors	0	Transcription factor Opi1	0	related to clock-controlled gene-8	164460	176270	NCU09686	YHL020C	Transcription factor Opi1
64018	0.000373191	0.465658	-2.1475	Heterotrimeric G-protein pathway	hpr2	GPCRs	7-TM receptor	I (STE2-type pheromone receptor)	36032	147400	NCU05758	0	GPCR, mating type pheromone G-protein coupled receptor
111774	0.00612454	0.472793	-2.11509	#N/A	#N/A	#N/A	#N/A	#N/A	#N/A	#N/A	#N/A	#N/A	spindle assembly checkpoint component MAD1
50449	0.0083054	0.475318	-2.10386	#N/A	#N/A	#N/A	#N/A	#N/A	#N/A	#N/A	#N/A	#N/A	unknown protein
77441	0.00245786	0.477425	-2.09457	#N/A	#N/A	#N/A	#N/A	#N/A	#N/A	#N/A	#N/A	#N/A	Vacuolar sorting protein Vps74
107776	0.00299245	0.492803	-2.02921	#N/A	#N/A	#N/A	#N/A	#N/A	#N/A	#N/A	#N/A	#N/A	xylose reductase
57010	0.00119908	0.496132	-2.01559	#N/A	#N/A	#N/A	#N/A	#N/A	#N/A	#N/A	#N/A	#N/A	prenyltransferase and squalene oxidase
21293	0.00973296	0.497421	-2.01037	#N/A	#N/A	#N/A	#N/A	#N/A	#N/A	#N/A	#N/A	#N/A	unknown protein
4454	0.00647438	0.497445	-2.01027	#N/A	#N/A	#N/A	#N/A	#N/A	#N/A	#N/A	#N/A	#N/A	unknown protein, secreted
76752	0.000135008	0.499405	-2.00238	#N/A	#N/A	#N/A	#N/A	#N/A	#N/A	#N/A	#N/A	#N/A	unknown protein
69605	0.000254541	2.03666	2.03666	#N/A	#N/A	#N/A	#N/A	#N/A	#N/A	#N/A	#N/A	#N/A	Cystathionine beta-lyases/cystathionine gamma-synthases
103487	0.000102234	2.09307	2.09307	#N/A	#N/A	#N/A	#N/A	#N/A	#N/A	#N/A	#N/A	#N/A	glutathione S transferase
111731	0.00406849	2.17874	2.17874	#N/A	#N/A	#N/A	#N/A	#N/A	#N/A	#N/A	#N/A	#N/A	orphan protein
110329	0.000143059	2.52124	2.52124	#N/A	#N/A	#N/A	#N/A	#N/A	#N/A	#N/A	#N/A	#N/A	unknown protein, only present in ascomycota
112022	0.00377062	2.71871	2.71871	#N/A	#N/A	#N/A	#N/A	#N/A	#N/A	#N/A	#N/A	#N/A	glutathione-S-transferase
26163	0.00251614	3.14558	3.14558	Transcription factors	0	Zn2Cys6	0	fungal specific transcription factor domain-containing protein	246990	113696	NCU08042	YPL248C	Zn2Cys6 transcriptional regulator CLR-2
119989	0.00428853	3.23175	3.23175	Effector proteins (competition and defense)	hfb2	Hydrophobins	0	Hydrophobins	258295	91466	NCU08192	0	HFB2
105237	0.000236761	3.60144	3.60144	#N/A	#N/A	#N/A	#N/A	#N/A	#N/A	#N/A	#N/A	#N/A	SSCRP
103579	9.61787e-05	3.87938	3.87938	#N/A	#N/A	#N/A	#N/A	#N/A	#N/A	#N/A	#N/A	#N/A	orphan protein, secreted, 1 TM
MAT1-1-1	3.36557e-06	4.33467	4.33467	#N/A	#N/A	#N/A	#N/A	#N/A	#N/A	#N/A	#N/A	#N/A	#N/A
70962	3.3391e-05	4.48113	4.48113	#N/A	#N/A	#N/A	#N/A	#N/A	#N/A	#N/A	#N/A	#N/A	tripeptide peptidase
57526	6.06182e-08	7.16969	7.16969	Heterotrimeric G-protein pathway	hpr1	GPCRs	7-TM receptor	II (STE3-type pheromone receptor)	147894	40681	NCU00138	YKL178C	GPCR, STE3, mating type pheromone G-protein coupled receptor
MAT1-1-3	8.27508e-07	9.04419	9.04419

## Sheet: overlap
Genes consistently differentially regulated between FF1 and FF2 as well as between CBS999.97 MAT1-1 and CBS999.97 MAT1-2
p-value 0.01, >2fold difference
	CBS999.97			FF1/FF2
Protein ID	p-value(CBS MAT1-1 vs. CBS MAT1-2)	Ratio(CBS MAT1-1 vs. CBS MAT1-2)	Fold-Change(CBS MAT1-1 vs. CBS MAT1-2)	p-value(FF1 vs FF2)	Ratio(FF1 vs FF2)	Fold-Change(FF1 vs FF2)
121284	2.13906e-11	0.00454997	-219.782	1.23494e-11	0.00334654	-298.816
124341	1.6957e-08	0.0949261	-10.5345	8.32081e-11	0.017372	-57.5638
57526	2.52312e-10	31.7969	31.7969	6.06182e-08	7.16969	7.16969
64018	3.48762e-08	0.112575	-8.883	0.000373191	0.465658	-2.1475
MAT1-1-1	1.3516e-05	3.50501	3.50501	3.36557e-06	4.33467	4.33467
MAT1-1-3	3.40908e-05	4.26648	4.26648	8.27508e-07	9.04419	9.04419
