# Supplementary material for: Gene regulation associated with sexual development and female fertility in different isolates of Trichoderma reesei
Source: Fungal Biol Biotechnol. 2018 May 15;5:9. doi: 10.1186/s40694-018-0055-4 (PMC5952832; doi:10.1186/s40694-018-0055-4)
Supplement: Supplementary file 3 — Additional file 3. Comparative analysis of gene regulation between growth on cellulose and under conditons of sexual development. [file 40694_2018_55_MOESM3_ESM.xls]

## Sheet: CBS - FF12 overlap CvsSEXUAL
Genes differentially regulated in CBS999.97 between growth on cellulose vs. sexual development
overlapping with those differentially regulated in FF1/2 between growth on cellulose vs. sexual development
(5fold regulation, p-value threshold 0.01)
							Annotation (Schmoll et al., 2016)									Annotation (Druzhinina et al., 2016)
Protein ID	p-value(CBS cellulose vs. CBS sexual development)	Ratio(CBS cellulose vs. CBS sexual development)	Fold-Change(CBS cellulose vs. CBS sexual development)	p-value(FF1/2 cellulose vs. FF1/2 sexual development)	Ratio (FF1/2 cellulose vs. FF1/2 sexual development)	Fold-Change(FF1/2 cellulose vs. FF1/2 sexual development)	TOPIC	gene name	group	subgroup	description	Homologue in T. atroviride	Homologue in T. virens	Homologue in N. crassa	Homologue in S. cerevisiae
65172	3.5811e-12	0.00494215	-202.341	6.40061e-11	0.0277281	-36.0645	Secondary metabolism	pks1g	Polyketide synthase	Reducing clade I	Polyketide synthase	217234	51044	NCU04865	YER061C	PKS
70934	2.47459e-13	0.00511963	-195.327	2.93717e-15	0.00327932	-304.941	Transport	0	Tetrapeptide transporter, OPT1/isp4	transporter containing IPR004648 domain	0	232557	56601	NCU17261	YPR194C	oligopeptide transporter
56687	7.15492e-10	0.00615964	-162.347	2.81837e-10	0.0119533	-83.6586	#N/A	#N/A	#N/A	#N/A	#N/A	#N/A	#N/A	#N/A	#N/A	cytochrome P450 protein
121495	1.68811e-10	0.00619016	-161.547	2.61073e-10	0.0177445	-56.3555	#N/A	#N/A	#N/A	#N/A	#N/A	#N/A	#N/A	#N/A	#N/A	Vacuolar proteinase B (yscB), a serine protease of the subtilisin family
123914	1.521e-09	0.0076588	-130.569	5.63228e-05	0.171918	-5.81672	#N/A	#N/A	#N/A	#N/A	#N/A	#N/A	#N/A	#N/A	#N/A	orphan protein
37921	7.3375e-10	0.00788215	-126.869	1.20306e-10	0.0114706	-87.1796	#N/A	#N/A	#N/A	#N/A	#N/A	#N/A	#N/A	#N/A	#N/A	Cytochrome P450 CYP2 subfamily
69210	3.58329e-11	0.00806245	-124.032	6.83928e-13	0.00609613	-164.038	#N/A	#N/A	#N/A	#N/A	#N/A	#N/A	#N/A	#N/A	#N/A	FoNIIA
73631	1.90705e-05	0.00977581	-102.293	0.000250179	0.0520348	-19.2179	#N/A	#N/A	#N/A	#N/A	#N/A	#N/A	#N/A	#N/A	#N/A	isoamyl alcohol oxidase SOR7
35534	7.0356e-10	0.0101173	-98.8402	4.09676e-11	0.010673	-93.6944	#N/A	#N/A	#N/A	#N/A	#N/A	#N/A	#N/A	#N/A	#N/A	unknown protein
65036	3.26962e-15	0.0121646	-82.2061	4.38454e-16	0.0167383	-59.7433	#N/A	#N/A	#N/A	#N/A	#N/A	#N/A	#N/A	#N/A	#N/A	cytochrome P450 monooxygenase
59315	1.81495e-15	0.0130094	-76.8676	1.22354e-14	0.043303	-23.0931	Secondary metabolism	tex14	PKS/NRPS Hybrid	PKS/NRPS Hybrid	PKS/NRPS Hybrid	212102	28610	NCU08399	YBR115C	PKS-NRPS
68122	6.82431e-11	0.0138325	-72.2936	8.88967e-10	0.0528772	-18.9117	#N/A	#N/A	#N/A	#N/A	#N/A	#N/A	#N/A	#N/A	#N/A	MFS permease
73623	0.000191544	0.0139794	-71.5338	4.13982e-05	0.0175369	-57.0225	#N/A	#N/A	#N/A	#N/A	#N/A	#N/A	#N/A	#N/A	#N/A	flavoprotein monooxygenase SOR5
2033	8.0999e-16	0.0149361	-66.9521	1.76901e-19	0.00290315	-344.454	#N/A	#N/A	#N/A	#N/A	#N/A	#N/A	#N/A	#N/A	#N/A	unknown protein
110316	6.3791e-13	0.015593	-64.1312	3.78196e-14	0.016991	-58.8545	Sulfur metabolism	0	sulfur assimilation	EC number 2.A.3.8.4	methionine permease, related to S. cerevisiae Mup1p	217038	183616	NCU07754	YGR055W	Amino acid transporter, methionine permease MUP1
110860	3.08856e-09	0.0162289	-61.6183	2.8649e-12	0.00465032	-215.039	#N/A	#N/A	#N/A	#N/A	#N/A	#N/A	#N/A	#N/A	#N/A	Na+-independent Cl/HCO3 exchanger AE1 and related transporters (SLC4 family)
81087	1.30958e-08	0.0166573	-60.0337	1.16195e-08	0.0343231	-29.1349	#N/A	#N/A	#N/A	#N/A	#N/A	#N/A	#N/A	#N/A	#N/A	aminopeptidase Y
69613	4.26951e-09	0.018097	-55.2578	1.56617e-13	0.00157174	-636.236	#N/A	#N/A	#N/A	#N/A	#N/A	#N/A	#N/A	#N/A	#N/A	unknown protein (Duf227)
107867	2.78471e-12	0.0186227	-53.6979	4.3389e-14	0.0141859	-70.4925	Effector proteins (competition and defense)	0	Tandem repeat proteins	0	Tandem repeats	89284	0	0	0	orphan protein
66795	9.96605e-10	0.0192966	-51.8225	1.80066e-11	0.0147128	-67.9678	#N/A	#N/A	#N/A	#N/A	#N/A	#N/A	#N/A	#N/A	#N/A	GMC oxidoreductase family protein
105279	2.07035e-09	0.0193246	-51.7476	5.92198e-13	0.00391749	-255.265	#N/A	#N/A	#N/A	#N/A	#N/A	#N/A	#N/A	#N/A	#N/A	Leucine aminopeptidase 1
121441	3.92625e-07	0.0197896	-50.5316	0.000227798	0.158331	-6.31587	Transport	0	Sugar transporter	transporter containing IPR005828 domain	0	29031	89880	NCU01231	YKL217W	carboxylic acid transporter
67738	5.34023e-08	0.0198445	-50.3917	1.68229e-09	0.016804	-59.5096	Secondary metabolism	tps7	Terpenoid synthase	0	Terpenoid synthase domain containing	298910	39107	0	0	terpenoid synthase 7
73897	2.11873e-11	0.0201923	-49.5238	4.25008e-10	0.0737069	-13.5672	#N/A	#N/A	#N/A	#N/A	#N/A	#N/A	#N/A	#N/A	#N/A	Trypsin-like protease
124051	1.51263e-10	0.0214783	-46.5586	6.50365e-12	0.0210103	-47.5957	#N/A	#N/A	#N/A	#N/A	#N/A	#N/A	#N/A	#N/A	#N/A	alpha/beta hydrolase
103813	7.03427e-15	0.0231365	-43.2217	1.45316e-16	0.0195625	-51.1181	#N/A	#N/A	#N/A	#N/A	#N/A	#N/A	#N/A	#N/A	#N/A	Serine/threonine protein kinase
69700	1.75503e-12	0.0241849	-41.3481	3.70025e-09	0.161849	-6.17859	CAZymes	0	Glycoside hydrolase	Glycoside hydrolase family89	candidate a-glycosidase related to a-N-acetylglucosaminidase	-	-	0	0	GH89 ?-N-acetylglucosaminidase
70933	1.03158e-06	0.0246302	-40.6005	1.25117e-06	0.0508694	-19.6582	#N/A	#N/A	#N/A	#N/A	#N/A	#N/A	#N/A	#N/A	#N/A	MFS permease
111955	5.82257e-16	0.0254772	-39.2507	6.17751e-18	0.01843	-54.2592	#N/A	#N/A	#N/A	#N/A	#N/A	#N/A	#N/A	#N/A	#N/A	unknown protein, 1 TM
59119	1.0845e-09	0.0262087	-38.1552	2.66989e-13	0.00579734	-172.493	#N/A	#N/A	#N/A	#N/A	#N/A	#N/A	#N/A	#N/A	#N/A	amidohydrolase family protein
105237	1.10784e-09	0.0269832	-37.0601	2.37075e-10	0.0378093	-26.4485	#N/A	#N/A	#N/A	#N/A	#N/A	#N/A	#N/A	#N/A	#N/A	SSCRP
76659	5.45803e-12	0.0277981	-35.9736	3.47404e-08	0.199716	-5.00712	#N/A	#N/A	#N/A	#N/A	#N/A	#N/A	#N/A	#N/A	#N/A	unknown protein
109276	2.70871e-10	0.0278765	-35.8725	1.71399e-13	0.00872845	-114.568	#N/A	#N/A	#N/A	#N/A	#N/A	#N/A	#N/A	#N/A	#N/A	Tripeptidyl peptidase II
76995	2.84781e-05	0.0287163	-34.8235	7.06241e-08	0.00920603	-108.624	#N/A	#N/A	#N/A	#N/A	#N/A	#N/A	#N/A	#N/A	#N/A	unknown protein
81955	5.76677e-08	0.029439	-33.9686	6.59724e-09	0.0347039	-28.8152	Nitrogen metabolism	nit3	nitrate assimilation	0	Nitrate reductase	291159	177810	NCU05298	YIL043C	nitrate reductase
123234	1.34038e-10	0.0301523	-33.165	2.4898e-12	0.0242503	-41.2367	#N/A	#N/A	#N/A	#N/A	#N/A	#N/A	#N/A	#N/A	#N/A	Subtilisin like protease (SUB9)
25224	3.94828e-11	0.0301966	-33.1163	1.82698e-08	0.152994	-6.5362	CAZymes	0	Glycoside hydrolase	Glycoside hydrolase family65	candidate a-glycosidase related to acid trehalase	45617	51014	0	YPR026W	GH65 ?,?-trehalase
57101	2.09837e-08	0.030673	-32.6019	6.14068e-08	0.0718901	-13.9101	Heterotrimeric G-protein pathway	0	GPCRs	7-TM receptor	PTH11-like	0	0	NCU09796	0	PTH11 GPCR
71823	1.3314e-15	0.0309341	-32.3268	6.74989e-19	0.0102284	-97.7666	Transcription factors	0	Zn2Cys6	0	conserved hypothetical protein	316880	204757	NCU08136	YIL130W	Zn2Cys6 transcriptional regulator
69881	3.19194e-12	0.0334474	-29.8977	4.98481e-16	0.00769	-130.039	Sexual development	DIT1	Ascospore formation	ascospore membrane formation - SNARE complex	Sporulation-specific enzyme, Production of a soluble LL-dityrosine-containing precursor of the spore wall	35063	28177	NCU09738	YDR403W	Dit1p, spore wall maturation
111672	9.75844e-12	0.0348577	-28.688	7.03701e-13	0.0386548	-25.87	#N/A	#N/A	#N/A	#N/A	#N/A	#N/A	#N/A	#N/A	#N/A	unknown protein
102499	6.37533e-05	0.0359556	-27.8121	1.50563e-07	0.0114145	-87.6081	Transcription factors	0	Zn2Cys6	0	hypothetical protein	87484	0	NCU04866	YMR280C	Zn2Cys6 transcriptional regulator SOR4
102735	3.43376e-13	0.0370412	-26.997	3.58512e-15	0.0272043	-36.7589	#N/A	#N/A	#N/A	#N/A	#N/A	#N/A	#N/A	#N/A	#N/A	unknown protein, WSC domain
35726	1.2418e-11	0.0378313	-26.4331	1.4971e-15	0.00837597	-119.389	#N/A	#N/A	#N/A	#N/A	#N/A	#N/A	#N/A	#N/A	#N/A	Subtilisin like protease
39587	1.09473e-05	0.0385265	-25.9562	2.01173e-08	0.0131853	-75.8421	Heterotrimeric G-protein pathway	0	GPCRs	7-TM receptor	PTH11-like	0	197528	NCU07769	0	PTH11 GPCR
54239	3.96837e-07	0.0385313	-25.9529	2.94337e-05	0.154924	-6.45477	#N/A	#N/A	#N/A	#N/A	#N/A	#N/A	#N/A	#N/A	#N/A	Multicopper oxidases
112239	8.64008e-06	0.038582	-25.9188	6.76825e-07	0.0381413	-26.2183	#N/A	#N/A	#N/A	#N/A	#N/A	#N/A	#N/A	#N/A	#N/A	unknown protein
60028	4.98353e-06	0.0395481	-25.2857	0.000544781	0.18425	-5.42742	#N/A	#N/A	#N/A	#N/A	#N/A	#N/A	#N/A	#N/A	#N/A	unknown protein
54761	5.85671e-11	0.0405042	-24.6888	1.79652e-08	0.170742	-5.85677	#N/A	#N/A	#N/A	#N/A	#N/A	#N/A	#N/A	#N/A	#N/A	quercetin 2,3-diounknown proteingenase
59396	9.75974e-06	0.040928	-24.4332	5.8998e-10	0.00461923	-216.486	#N/A	#N/A	#N/A	#N/A	#N/A	#N/A	#N/A	#N/A	#N/A	unknown protein
110220	7.25129e-07	0.0414759	-24.1104	3.98617e-08	0.0396166	-25.2419	#N/A	#N/A	#N/A	#N/A	#N/A	#N/A	#N/A	#N/A	#N/A	unknown protein
71532	6.13412e-11	0.042612	-23.4676	7.34449e-11	0.0784079	-12.7538	CAZymes	0	Glycoside hydrolase	Glycoside hydrolase family71	candidate a-glycosidase distantly related to a-1,3-glucanase	302588	70149	NCU06010	0	GH71 ?-1 3-glucanase
109341	9.10329e-10	0.0427212	-23.4076	3.93242e-09	0.0975521	-10.2509	#N/A	#N/A	#N/A	#N/A	#N/A	#N/A	#N/A	#N/A	#N/A	ankyrin
106270	7.09594e-06	0.0429457	-23.2852	8.23937e-09	0.01362	-73.4213	#N/A	#N/A	#N/A	#N/A	#N/A	#N/A	#N/A	#N/A	#N/A	unknown protein
57008	5.12531e-11	0.0434955	-22.9909	9.54954e-15	0.0114587	-87.2699	#N/A	#N/A	#N/A	#N/A	#N/A	#N/A	#N/A	#N/A	#N/A	unknown protein
59508	3.2817e-08	0.0452439	-22.1024	5.60417e-10	0.0347911	-28.743	CAZymes	0	Carbohydrate esterase	Carbohydrate esterase family10	0	33882	28159	NCU02679	0	dipeptidyl peptidase 5
69811	2.45658e-07	0.0454353	-22.0093	4.42337e-12	0.00466303	-214.453	#N/A	#N/A	#N/A	#N/A	#N/A	#N/A	#N/A	#N/A	#N/A	?-glutamyltransferase
109221	1.05839e-10	0.0464111	-21.5466	1.1072e-12	0.0339194	-29.4816	#N/A	#N/A	#N/A	#N/A	#N/A	#N/A	#N/A	#N/A	#N/A	unknown protein
43701	0.00138694	0.0465353	-21.489	0.00165967	0.0863446	-11.5815	#N/A	#N/A	#N/A	#N/A	#N/A	#N/A	#N/A	#N/A	#N/A	MFS multidrug transporter SOR4
105808	1.02825e-13	0.0469578	-21.2957	6.52518e-19	0.0048264	-207.194	Asexual development	con-13	Orthologues of Neurospora crassa con genes involved in asexual reproduction	0	N.crassa CON-13 - conidiation-specific protein CON-13	168477	216126	NCU07324	0	CON-13
2489	5.51244e-05	0.0474087	-21.0932	2.21385e-06	0.0373911	-26.7444	#N/A	#N/A	#N/A	#N/A	#N/A	#N/A	#N/A	#N/A	#N/A	Ribonuclease T2
70949	1.68962e-07	0.0474619	-21.0695	1.29493e-09	0.0295553	-33.8348	#N/A	#N/A	#N/A	#N/A	#N/A	#N/A	#N/A	#N/A	#N/A	Thiamine pyrophosphate-requiring enzyme / benzoyl formate decarboxylase
73618	2.71404e-05	0.04798	-20.842	1.54866e-06	0.0425793	-23.4856	Secondary metabolism	pks11s	Polyketide synthase	Reducing clade I	Polyketide synthase	0	0	NCU04865	YER061C	PKS SOR1, reducing sorbicillinoid synthase
58699	1.21614e-11	0.0485767	-20.586	1.96408e-09	0.172921	-5.783	#N/A	#N/A	#N/A	#N/A	#N/A	#N/A	#N/A	#N/A	#N/A	unknown protein
23382	0.000140774	0.0503403	-19.8648	2.88131e-07	0.0160048	-62.4813	#N/A	#N/A	#N/A	#N/A	#N/A	#N/A	#N/A	#N/A	#N/A	aldehyde reductase AKR7
58767	3.25625e-05	0.0506295	-19.7513	1.93513e-05	0.0779222	-12.8333	Heterotrimeric G-protein pathway	0	GPCRs	7-TM receptor	PTH11-like	156014	0	NCU07649	0	PTH11 GPCR
73621	0.0012463	0.0516885	-19.3467	1.35798e-05	0.0220662	-45.3181	Secondary metabolism	pks10s	Polyketide synthase	Non-reducing clade III	Polyketide synthase	0	0	NCU03584	YER061C	PKS SOR2 non-reducing sorbicillinoid synthase
105931	1.02509e-06	0.0518351	-19.292	7.83708e-09	0.0313026	-31.9462	CAZymes	0	Glycoside hydrolase	Glycoside hydrolase family20	candidate b-glycosidase distantly related to N-acetyl-b-D-glucosaminidase	33962	180069	NCU10852	0	GH20 N-acetyl-?-hexosaminidase
109282	3.24091e-12	0.0520166	-19.2246	1.3166e-11	0.110595	-9.04199	#N/A	#N/A	#N/A	#N/A	#N/A	#N/A	#N/A	#N/A	#N/A	unknown protein
124002	1.66956e-08	0.0532061	-18.7949	1.28536e-08	0.0871437	-11.4753	Transport	0	Oligopeptide transporter OPT superfamily	transporter containing IPR004813 domain	0	129432	58191	NCU09773	YJL212C	Sexual differentiation process protein ISP4
4950	2.47849e-12	0.0535315	-18.6806	3.15147e-14	0.0420858	-23.761	#N/A	#N/A	#N/A	#N/A	#N/A	#N/A	#N/A	#N/A	#N/A	urea transporter
107869	1.01116e-10	0.0536878	-18.6262	1.10935e-14	0.0132929	-75.2284	#N/A	#N/A	#N/A	#N/A	#N/A	#N/A	#N/A	#N/A	#N/A	unknown protein
78713	2.04946e-07	0.0539987	-18.519	1.23318e-08	0.0537041	-18.6206	CAZymes	0	Glycoside hydrolase	Glycoside hydrolase family72	candidate b-1,3-glucanosyltransferase	153706	40106	NCU06850	YLR343W	GH72 ߀-(1-3) glucanosyltransferase
59726	1.2273e-08	0.0543432	-18.4015	2.2422e-08	0.102481	-9.75794	Genome integrity	CRY-DASH	0	0	putative photoreceptor	285589	50684	NCU00582	YOR386W	DNA photolyase cry-dash, N-terminal, class 1, FAD-binding
56418	7.28713e-08	0.0547902	-18.2514	7.73652e-07	0.137468	-7.27441	CAZymes	0	Glycoside hydrolase	Glycoside hydrolase family55	candidate b-1,3-exoglucanase	45176	45064	NCU05105	YGL095C	GH55 ?-1 3-glucanase
106171	3.40175e-10	0.0557999	-17.9212	3.3016e-08	0.180192	-5.54963	#N/A	#N/A	#N/A	#N/A	#N/A	#N/A	#N/A	#N/A	#N/A	HET protein
42152	4.11204e-09	0.0559705	-17.8665	1.00006e-11	0.0292548	-34.1825	CAZymes	0	Glycoside hydrolase	Glycoside hydrolase family75	candidate b-glycosidase related to chitosanase	145108	70659	NCU02909	0	GH75 chitosanase
62230	6.83547e-09	0.05676	-17.6181	1.35544e-09	0.072742	-13.7472	#N/A	#N/A	#N/A	#N/A	#N/A	#N/A	#N/A	#N/A	#N/A	esterase/lipase
52960	7.59241e-12	0.0587067	-17.0338	9.32644e-10	0.186639	-5.35793	#N/A	#N/A	#N/A	#N/A	#N/A	#N/A	#N/A	#N/A	#N/A	unknown protein
70355	2.5293e-07	0.0608656	-16.4296	1.31883e-07	0.0907549	-11.0187	#N/A	#N/A	#N/A	#N/A	#N/A	#N/A	#N/A	#N/A	#N/A	SAM-dependent methylransferase
27939	1.27205e-08	0.0611205	-16.3611	6.56611e-07	0.181662	-5.50473	Transport	0	Sugar transporter	transporter containing IPR003663 domain	0	322976	135975	NCU04963	YLR081W	MFS permease
59364	5.14048e-11	0.063932	-15.6416	2.45073e-09	0.177559	-5.63194	Transport	0	Tetrapeptide transporter, OPT1/isp4	transporter containing IPR004648 domain	Oligopeptide transporter, has been associated with sexual development, but not confirmed in other organisms (Lubkowitz et al., 1998)	0	0	NCU08397	YPR194C	Sexual differentiation process protein ISP4
60118	7.11462e-11	0.0648897	-15.4108	6.31439e-12	0.0727636	-13.7431	Secondary metabolism	pks6g	Polyketide synthase	Reducing clade I	Polyketide synthase	229437	47828	NCU04865	YER061C	PKS
111680	7.99514e-09	0.0649278	-15.4017	1.61933e-07	0.165941	-6.02624	#N/A	#N/A	#N/A	#N/A	#N/A	#N/A	#N/A	#N/A	#N/A	unknown protein
65055	5.55135e-12	0.0684453	-14.6102	1.85433e-13	0.0652181	-15.3332	Lipid Metabolism	0	Fatty acid synthesis and acyl group transfer	fatty acid desaturation	Fatty acid Δ6 desaturase	217433	58466	NCU02408	YML054C	fatty acid desaturase
111838	1.47621e-09	0.0689407	-14.5052	8.40113e-11	0.0705722	-14.1699	#N/A	#N/A	#N/A	#N/A	#N/A	#N/A	#N/A	#N/A	#N/A	serin endopeptidase
52432	2.27561e-15	0.0694207	-14.4049	9.26326e-18	0.0457036	-21.8801	#N/A	#N/A	#N/A	#N/A	#N/A	#N/A	#N/A	#N/A	#N/A	Cytochrome P450 CYP2 subfamily
105173	8.52223e-10	0.0707029	-14.1437	5.8981e-12	0.0490794	-20.3751	#N/A	#N/A	#N/A	#N/A	#N/A	#N/A	#N/A	#N/A	#N/A	unknown protein
55240	1.13304e-10	0.0712093	-14.0431	3.58936e-13	0.0430002	-23.2557	#N/A	#N/A	#N/A	#N/A	#N/A	#N/A	#N/A	#N/A	#N/A	large-conductance mechanosensitive channel
109357	2.51181e-13	0.0712444	-14.0362	1.67831e-14	0.0768495	-13.0124	#N/A	#N/A	#N/A	#N/A	#N/A	#N/A	#N/A	#N/A	#N/A	short chain dehydrognease/reductase
112128	4.54888e-07	0.0713652	-14.0124	1.33305e-09	0.0375918	-26.6015	#N/A	#N/A	#N/A	#N/A	#N/A	#N/A	#N/A	#N/A	#N/A	haem peroxidase
76374	9.04603e-05	0.0717704	-13.9333	5.40046e-05	0.104454	-9.57359	#N/A	#N/A	#N/A	#N/A	#N/A	#N/A	#N/A	#N/A	#N/A	AAA ATPase
69791	1.54082e-11	0.0718606	-13.9158	2.6257e-15	0.0232011	-43.1014	#N/A	#N/A	#N/A	#N/A	#N/A	#N/A	#N/A	#N/A	#N/A	unknown protein
122523	7.26333e-07	0.0726155	-13.7712	2.11235e-08	0.061723	-16.2014	Transcription factors	0	Zn2Cys6	0	conserved hypothetical protein	127907	128625	NCU02142	YMR280C	Zn2Cys6 transcriptional regulator
48747	3.17336e-14	0.0734977	-13.6059	4.04355e-13	0.163699	-6.10879	#N/A	#N/A	#N/A	#N/A	#N/A	#N/A	#N/A	#N/A	#N/A	unknown protein
81586	6.67523e-06	0.0751319	-13.3099	7.70999e-10	0.0159036	-62.8788	#N/A	#N/A	#N/A	#N/A	#N/A	#N/A	#N/A	#N/A	#N/A	unknown protein
112499	2.82976e-10	0.0760331	-13.1522	3.0304e-14	0.0218174	-45.835	Transcription factors	0	Zn2Cys6	0	hypothetical protein	315062	203624	NCU07945	0	Zn2Cys6 transcriptional regulator
111874	2.92021e-08	0.0763637	-13.0952	3.83729e-10	0.0584736	-17.1017	#N/A	#N/A	#N/A	#N/A	#N/A	#N/A	#N/A	#N/A	#N/A	orphan protein
65229	1.7216e-10	0.0770988	-12.9704	6.9167e-12	0.0750665	-13.3215	#N/A	#N/A	#N/A	#N/A	#N/A	#N/A	#N/A	#N/A	#N/A	unknown protein
103031	8.09747e-09	0.0773731	-12.9244	6.8271e-09	0.120666	-8.28731	#N/A	#N/A	#N/A	#N/A	#N/A	#N/A	#N/A	#N/A	#N/A	unknown protein
103136	2.07121e-07	0.0780883	-12.806	2.79227e-10	0.0361331	-27.6755	#N/A	#N/A	#N/A	#N/A	#N/A	#N/A	#N/A	#N/A	#N/A	Glycolate oxidase
76366	3.39169e-08	0.0785978	-12.723	1.20537e-07	0.150642	-6.63825	#N/A	#N/A	#N/A	#N/A	#N/A	#N/A	#N/A	#N/A	#N/A	NADH:flavin oxidoreductase/12-oxophytodienoate reductase
58511	5.99053e-06	0.0789082	-12.6729	4.19907e-06	0.118171	-8.46233	#N/A	#N/A	#N/A	#N/A	#N/A	#N/A	#N/A	#N/A	#N/A	amino acid permease (GABA)
64667	4.1134e-05	0.078909	-12.6728	5.68965e-06	0.0849823	-11.7672	#N/A	#N/A	#N/A	#N/A	#N/A	#N/A	#N/A	#N/A	#N/A	unknown protein
29993	6.30783e-09	0.0806211	-12.4037	7.03056e-09	0.129984	-7.69326	#N/A	#N/A	#N/A	#N/A	#N/A	#N/A	#N/A	#N/A	#N/A	unknown protein
82662	9.84042e-08	0.0811848	-12.3176	1.29609e-13	0.00597817	-167.275	Asexual development	ccg-14	Orthologues of Neurospora crassa ccg genes involved in asexual reproduction	0	Epl1 protein	302952	110852	NCU07787	0	unknown protein related to CCG14
62263	7.65619e-06	0.0813542	-12.2919	7.90702e-07	0.0852498	-11.7302	#N/A	#N/A	#N/A	#N/A	#N/A	#N/A	#N/A	#N/A	#N/A	Cytochrome P450 CYP2 subfamily
106131	6.60302e-05	0.0818347	-12.2198	5.92078e-05	0.126833	-7.88439	#N/A	#N/A	#N/A	#N/A	#N/A	#N/A	#N/A	#N/A	#N/A	unknown protein
110035	9.78258e-09	0.0827078	-12.0908	6.71061e-08	0.169951	-5.88404	#N/A	#N/A	#N/A	#N/A	#N/A	#N/A	#N/A	#N/A	#N/A	unknown protein, in Sordariomycetes
70021	1.62952e-09	0.0847253	-11.8028	5.84543e-09	0.15812	-6.32431	CAZymes	0	Carbohydrate esterase	Carbohydrate esterase family3	0	292337	29759	NCU04526	0	CE3 acetyl xylan Esterase
82317	1.05347e-09	0.0862925	-11.5885	3.37518e-13	0.033166	-30.1513	#N/A	#N/A	#N/A	#N/A	#N/A	#N/A	#N/A	#N/A	#N/A	Unknown protein
110744	5.78758e-09	0.0870466	-11.4881	2.77174e-11	0.0570461	-17.5297	Heterotrimeric G-protein pathway	0	GPCRs	7-TM receptor	PTH11-like	0	29230	NCU07649	0	PTH11 GPCR
69483	1.31841e-10	0.0871889	-11.4693	1.09267e-10	0.133029	-7.51717	#N/A	#N/A	#N/A	#N/A	#N/A	#N/A	#N/A	#N/A	#N/A	unknown protein
70098	2.3502e-07	0.0871953	-11.4685	1.40245e-08	0.0865496	-11.5541	#N/A	#N/A	#N/A	#N/A	#N/A	#N/A	#N/A	#N/A	#N/A	amino acid permease (GABA)
110894	0.000290843	0.088628	-11.2831	0.000694347	0.165525	-6.04137	CAZymes	0	Glycoside hydrolase	Glycoside hydrolase family30	candidate endo-b-1,6-galactanase; similar to T. viride 6GAL (GenBank acc. No. BAC84995)	287903	51554	NCU09702	0	GH30 endo-?-1 6-galactanase
110689	1.01866e-08	0.0887277	-11.2704	5.56225e-13	0.0219859	-45.4836	Transcription factors	0	Zn2Cys6	0	Fungal transcriptional regulatory protein	321712	123716	NCU06407	YLR266C	Zn2Cys6 transcriptional regulator
70800	6.01759e-07	0.0900982	-11.099	2.6178e-12	0.00974593	-102.607	#N/A	#N/A	#N/A	#N/A	#N/A	#N/A	#N/A	#N/A	#N/A	elastinolytic metalloproteinase
122104	1.22196e-08	0.0930887	-10.7424	4.77146e-10	0.0883486	-11.3188	#N/A	#N/A	#N/A	#N/A	#N/A	#N/A	#N/A	#N/A	#N/A	Xanthine/uracil permease family
82616	4.62067e-09	0.0948222	-10.5461	6.80466e-10	0.111372	-8.97893	CAZymes	cel5b	Glycoside hydrolase	Glycoside hydrolase family5	endo1,4-b-glucanase CEL5b (GenBank acc. No. AAP57754)	46284	89797	NCU00762	YLR299W	GH5 membrane bound endoglucanase CEL5b
54129	1.34168e-06	0.0956657	-10.4531	3.60625e-09	0.0517006	-19.3422	#N/A	#N/A	#N/A	#N/A	#N/A	#N/A	#N/A	#N/A	#N/A	Heme peroxidase, unknown in Sordariomycetes
76775	1.09206e-08	0.0959897	-10.4178	4.00768e-09	0.128359	-7.79063	#N/A	#N/A	#N/A	#N/A	#N/A	#N/A	#N/A	#N/A	#N/A	MFS permease
65067	1.89974e-11	0.0966761	-10.3438	3.909e-17	0.0120308	-83.1198	#N/A	#N/A	#N/A	#N/A	#N/A	#N/A	#N/A	#N/A	#N/A	short chain dehydrogenase/reductase
122824	0.00246604	0.0976143	-10.2444	4.45858e-07	0.0134519	-74.3388	Heterotrimeric G-protein pathway	0	GPCRs	7-TM receptor	PTH11-like	0	47179	NCU00700	0	PTH11 GPCR
69291	1.26638e-06	0.099307	-10.0698	8.19489e-09	0.0645777	-15.4852	Nitrogen metabolism	nit6	nitrate assimilation	0	Nitrite reductase	256104	168068	NCU04720	0	nitrite reductase
69648	0.000234011	0.099353	-10.0651	9.31383e-07	0.0462711	-21.6117	#N/A	#N/A	#N/A	#N/A	#N/A	#N/A	#N/A	#N/A	#N/A	Cytochrome P450 CYP11/CYP12/CYP24/CYP27 subfamilies
104390	5.93759e-08	0.0999076	-10.0093	7.87237e-09	0.113775	-8.78928	#N/A	#N/A	#N/A	#N/A	#N/A	#N/A	#N/A	#N/A	#N/A	glutathione S-transferase
105275	3.57486e-07	0.104914	-9.5316	2.02726e-10	0.0438762	-22.7914	#N/A	#N/A	#N/A	#N/A	#N/A	#N/A	#N/A	#N/A	#N/A	unknown protein, secreted, contains parallel beta-helix repeat
111049	3.10393e-08	0.105046	-9.51966	1.30868e-09	0.100481	-9.95209	#N/A	#N/A	#N/A	#N/A	#N/A	#N/A	#N/A	#N/A	#N/A	cytochrome P450 protein, class IV
30166	1.72617e-10	0.10606	-9.42864	1.97139e-11	0.12044	-8.30292	#N/A	#N/A	#N/A	#N/A	#N/A	#N/A	#N/A	#N/A	#N/A	unknown protein
123251	2.66118e-05	0.107225	-9.32621	3.09256e-05	0.165538	-6.0409	#N/A	#N/A	#N/A	#N/A	#N/A	#N/A	#N/A	#N/A	#N/A	flavohemoglobin
123473	2.10419e-09	0.1091	-9.16591	1.57074e-11	0.0808619	-12.3668	#N/A	#N/A	#N/A	#N/A	#N/A	#N/A	#N/A	#N/A	#N/A	MFS permease
60784	6.17763e-13	0.109547	-9.12847	2.19092e-18	0.0181068	-55.2278	#N/A	#N/A	#N/A	#N/A	#N/A	#N/A	#N/A	#N/A	#N/A	FAD-binding protein
37783	7.64369e-07	0.110003	-9.09067	1.1909e-10	0.0346322	-28.8749	#N/A	#N/A	#N/A	#N/A	#N/A	#N/A	#N/A	#N/A	#N/A	unknown protein
103015	9.76565e-05	0.110012	-9.08995	2.40678e-09	0.0156489	-63.9024	#N/A	#N/A	#N/A	#N/A	#N/A	#N/A	#N/A	#N/A	#N/A	unknown protein
79244	4.33631e-09	0.111813	-8.94351	9.80501e-09	0.184636	-5.41606	#N/A	#N/A	#N/A	#N/A	#N/A	#N/A	#N/A	#N/A	#N/A	unknown protein
65975	7.72801e-13	0.112079	-8.92226	6.42641e-17	0.0385797	-25.9204	#N/A	#N/A	#N/A	#N/A	#N/A	#N/A	#N/A	#N/A	#N/A	unknown protein
111951	1.26581e-11	0.112954	-8.8532	2.70121e-11	0.183829	-5.43985	#N/A	#N/A	#N/A	#N/A	#N/A	#N/A	#N/A	#N/A	#N/A	orphan protein
123149	2.55028e-13	0.114429	-8.73901	1.37454e-16	0.0572485	-17.4677	#N/A	#N/A	#N/A	#N/A	#N/A	#N/A	#N/A	#N/A	#N/A	unknown protein
54999	2.70631e-11	0.11655	-8.57998	2.89771e-12	0.131033	-7.63167	#N/A	#N/A	#N/A	#N/A	#N/A	#N/A	#N/A	#N/A	#N/A	MFS permease
104067	9.70122e-08	0.117465	-8.51319	4.09596e-11	0.0499397	-20.0241	#N/A	#N/A	#N/A	#N/A	#N/A	#N/A	#N/A	#N/A	#N/A	unknown protein
123468	2.18095e-05	0.117749	-8.49267	4.43743e-05	0.19442	-5.1435	#N/A	#N/A	#N/A	#N/A	#N/A	#N/A	#N/A	#N/A	#N/A	IMP dehydrogenase
65117	6.81804e-08	0.1191	-8.39633	3.76971e-09	0.118203	-8.45999	#N/A	#N/A	#N/A	#N/A	#N/A	#N/A	#N/A	#N/A	#N/A	ankyrin
73104	3.73755e-09	0.119775	-8.34902	4.00896e-11	0.0947681	-10.5521	Transcription factors	0	Zn2Cys6	0	fungal specific transcription factor, putative	315146	156681	NCU03110	YCR106W	Zn2Cys6 transcriptional regulator
5647	1.29112e-09	0.121335	-8.24168	4.56335e-15	0.0198834	-50.2932	Heterotrimeric G-protein pathway	0	GPCRs	7-TM receptor	PTH11-like	85568	0	NCU02903	0	PTH11 GPCR
59196	1.21076e-09	0.124488	-8.03293	7.08633e-15	0.0235971	-42.3782	#N/A	#N/A	#N/A	#N/A	#N/A	#N/A	#N/A	#N/A	#N/A	short chain dehydrogenase/reductase
64906	2.53132e-06	0.125114	-7.9927	1.9721e-10	0.0345079	-28.9789	CAZymes	bgn3	Glycoside hydrolase	Glycoside hydrolase family5	candidate b-1,6-glucanase; similar to T. harzianum B16-2 (GenBank acc. No. CAA55789) and T. virens BGN3 (AAL84696)	91075	51057	NCU03914	YBR056W	GH5 endo-?-1,6-glucanase
59673	9.44709e-06	0.126147	-7.92729	1.19084e-06	0.134929	-7.41129	#N/A	#N/A	#N/A	#N/A	#N/A	#N/A	#N/A	#N/A	#N/A	acetyltransferase, GNAT family family
56272	2.74136e-05	0.1263	-7.91768	4.25797e-08	0.0593106	-16.8604	#N/A	#N/A	#N/A	#N/A	#N/A	#N/A	#N/A	#N/A	#N/A	Cytochrome P450 monooxygenase
110261	4.74835e-09	0.126682	-7.89381	6.75403e-14	0.0291525	-34.3024	#N/A	#N/A	#N/A	#N/A	#N/A	#N/A	#N/A	#N/A	#N/A	orphan protein
55723	1.69789e-05	0.126897	-7.88039	6.06493e-09	0.0449074	-22.2681	#N/A	#N/A	#N/A	#N/A	#N/A	#N/A	#N/A	#N/A	#N/A	PotE
105840	0.000594829	0.127636	-7.8348	1.72772e-05	0.0925303	-10.8073	#N/A	#N/A	#N/A	#N/A	#N/A	#N/A	#N/A	#N/A	#N/A	unknown protein, 2 TMs
123238	0.000424409	0.130391	-7.66927	2.18556e-07	0.0396415	-25.2261	#N/A	#N/A	#N/A	#N/A	#N/A	#N/A	#N/A	#N/A	#N/A	epoxide hydrolase
46794	8.95722e-06	0.130456	-7.66541	1.17113e-07	0.0961954	-10.3955	#N/A	#N/A	#N/A	#N/A	#N/A	#N/A	#N/A	#N/A	#N/A	oligopeptide transporter
58669	8.23609e-12	0.132459	-7.54952	6.70456e-16	0.0486055	-20.5738	#N/A	#N/A	#N/A	#N/A	#N/A	#N/A	#N/A	#N/A	#N/A	aspartyl protease
107042	1.92641e-07	0.132511	-7.54654	1.30026e-07	0.18281	-5.47017	Heterotrimeric G-protein pathway	0	GPCRs	7-TM receptor	PTH11-like	222777	55967	NCU05829	0	PTH11 GPCR
81019	1.39962e-10	0.132691	-7.53631	1.03879e-15	0.0288526	-34.659	#N/A	#N/A	#N/A	#N/A	#N/A	#N/A	#N/A	#N/A	#N/A	Zinc-containing alcohol dehydrogenase
60419	9.22636e-08	0.132841	-7.52781	2.32343e-13	0.01935	-51.6795	#N/A	#N/A	#N/A	#N/A	#N/A	#N/A	#N/A	#N/A	#N/A	acid phosphatase, putative
112633	0.0010086	0.133658	-7.48179	1.74231e-06	0.049991	-20.0036	#N/A	#N/A	#N/A	#N/A	#N/A	#N/A	#N/A	#N/A	#N/A	Glutathione S-transferase
61354	4.68521e-11	0.134462	-7.43702	3.88301e-16	0.03065	-32.6264	Heterotrimeric G-protein pathway	0	GPCRs	7-TM receptor	PTH11-like	35699	36530	NCU04106	0	PTH11 GPCR
110317	2.38781e-05	0.134582	-7.43039	7.80147e-14	0.00141173	-708.352	CAZymes	chi18-17/cht1	Glycoside hydrolase	Glycoside hydrolase family18	chitinase; C-terminal CBM1 module; fungal subgroup B chitinase	45317	42107	NCU04500	YLR286C	GH18, chitinase CHI18-17
34272	1.66702e-06	0.135267	-7.39276	3.59086e-07	0.158681	-6.30197	Effector proteins (competition and defense)	0	Tandem repeat proteins	0	Tandem repeats	259391	174923	NCU02910	0	unknown protein
105768	9.08386e-10	0.136055	-7.34996	4.26025e-11	0.135207	-7.39606	#N/A	#N/A	#N/A	#N/A	#N/A	#N/A	#N/A	#N/A	#N/A	Cytochrome P450
64971	2.18868e-12	0.136505	-7.32576	5.25997e-14	0.126359	-7.91397	#N/A	#N/A	#N/A	#N/A	#N/A	#N/A	#N/A	#N/A	#N/A	Amino acid permeases
108683	1.57025e-10	0.137069	-7.2956	1.12775e-11	0.144773	-6.90739	#N/A	#N/A	#N/A	#N/A	#N/A	#N/A	#N/A	#N/A	#N/A	unknown protein, contains 5 TM
69529	1.83301e-07	0.13744	-7.27592	7.87443e-08	0.178155	-5.61308	Sulfur metabolism	0	sulfur assimilation	EC number 1.14.11.17	taurine dioxygenase	152183	153908	NCU07819	YLL057C	?-ketoglutarate dependent (FeII) dioxygenase
3914	0.00106467	0.138124	-7.23988	0.000211008	0.144788	-6.90664	CAZymes	0	Glycosyl transferase	Glycosyl transferase family90	0	-	56363	NCU02336	0	Endoplasmic reticulum protein EP58
64920	1.72857e-13	0.139022	-7.19309	7.348e-18	0.0471331	-21.2165	#N/A	#N/A	#N/A	#N/A	#N/A	#N/A	#N/A	#N/A	#N/A	Monocarboxylate transporter
106272	5.23924e-06	0.140855	-7.0995	6.34103e-11	0.0263637	-37.9309	Secondary metabolism	pks9g	Polyketide synthase	Reducing clade I	Polyketide synthase	0	35498	NCU04865	YER061C	PKS9
69563	1.12685e-05	0.141918	-7.0463	8.60226e-06	0.195642	-5.11138	#N/A	#N/A	#N/A	#N/A	#N/A	#N/A	#N/A	#N/A	#N/A	MFS permease
122825	3.73879e-09	0.141972	-7.04363	1.57679e-11	0.0997064	-10.0295	Secondary metabolism	tps4	Terpenoid synthase	0	Terpenoid synthase domain containing	0	225657	NCU07124	0	terpene synthase TSP4
67026	1.98545e-05	0.14392	-6.94829	6.38598e-08	0.082348	-12.1436	#N/A	#N/A	#N/A	#N/A	#N/A	#N/A	#N/A	#N/A	#N/A	siderophore transporter
108655	8.55153e-05	0.144011	-6.9439	4.9873e-08	0.054609	-18.312	#N/A	#N/A	#N/A	#N/A	#N/A	#N/A	#N/A	#N/A	#N/A	unknown protein, secreted
3283	5.21309e-09	0.146129	-6.84327	8.14103e-11	0.124304	-8.04481	#N/A	#N/A	#N/A	#N/A	#N/A	#N/A	#N/A	#N/A	#N/A	short-chain dehydrogenase/reductase
77254	2.20713e-07	0.146314	-6.83462	2.25095e-08	0.156436	-6.39239	#N/A	#N/A	#N/A	#N/A	#N/A	#N/A	#N/A	#N/A	#N/A	unknown protein
112163	3.84613e-06	0.149413	-6.69284	1.56977e-06	0.188454	-5.30633	#N/A	#N/A	#N/A	#N/A	#N/A	#N/A	#N/A	#N/A	#N/A	unknown protein in Sordariomycetes
104395	1.25816e-11	0.149772	-6.6768	6.82181e-16	0.0540836	-18.4899	#N/A	#N/A	#N/A	#N/A	#N/A	#N/A	#N/A	#N/A	#N/A	unknown protein
109237	0.00256186	0.150787	-6.63189	9.82784e-07	0.036446	-27.4378	#N/A	#N/A	#N/A	#N/A	#N/A	#N/A	#N/A	#N/A	#N/A	Cytochrome P450
66034	2.35648e-08	0.151682	-6.59273	9.674e-11	0.105519	-9.47692	#N/A	#N/A	#N/A	#N/A	#N/A	#N/A	#N/A	#N/A	#N/A	unknown protein
70339	1.1019e-07	0.152097	-6.57473	2.71409e-14	0.0138378	-72.2658	#N/A	#N/A	#N/A	#N/A	#N/A	#N/A	#N/A	#N/A	#N/A	cytochrome P450 monoounknown proteingenase (trichothecene C-15 hydrounknown proteinlase)
110455	2.56731e-05	0.154412	-6.47619	6.68485e-10	0.0336382	-29.7281	#N/A	#N/A	#N/A	#N/A	#N/A	#N/A	#N/A	#N/A	#N/A	short chain dehydrogenase/reductase
105174	6.43144e-07	0.158022	-6.32822	6.00717e-12	0.0340567	-29.3628	#N/A	#N/A	#N/A	#N/A	#N/A	#N/A	#N/A	#N/A	#N/A	orphan protein
44700	7.36007e-06	0.1598	-6.25783	9.57024e-10	0.0542173	-18.4443	#N/A	#N/A	#N/A	#N/A	#N/A	#N/A	#N/A	#N/A	#N/A	unknown protein, only present in ascomycota and Bacteriophage phBC6A51
81511	3.08704e-08	0.159836	-6.25639	2.03089e-10	0.119895	-8.34061	#N/A	#N/A	#N/A	#N/A	#N/A	#N/A	#N/A	#N/A	#N/A	formamidase
112538	1.21805e-08	0.160534	-6.22921	2.48804e-16	0.00840487	-118.979	#N/A	#N/A	#N/A	#N/A	#N/A	#N/A	#N/A	#N/A	#N/A	C2H2 transcription factor
61504	2.13901e-06	0.161069	-6.20851	3.29771e-12	0.0218314	-45.8055	#N/A	#N/A	#N/A	#N/A	#N/A	#N/A	#N/A	#N/A	#N/A	unknown protein
81339	1.06178e-08	0.161499	-6.192	5.78269e-11	0.11933	-8.38012	#N/A	#N/A	#N/A	#N/A	#N/A	#N/A	#N/A	#N/A	#N/A	glycine dehydrogenase
80654	0.00206603	0.16272	-6.14551	9.55159e-07	0.0451697	-22.1388	CAZymes	0	Glycosyl transferase	Glycosyl transferase family1	UDP-glucuronosyl and UDP-glucosyl transferase	128710	66295	NCU07473	YLR189C	UDP-glucuronosyl and UDP-glucosyl transferase
56236	1.35891e-08	0.162974	-6.13594	7.21013e-17	0.00570875	-175.17	#N/A	#N/A	#N/A	#N/A	#N/A	#N/A	#N/A	#N/A	#N/A	SAM-dependent methyltransferases
70960	1.57593e-06	0.163337	-6.12233	1.59213e-09	0.086186	-11.6028	#N/A	#N/A	#N/A	#N/A	#N/A	#N/A	#N/A	#N/A	#N/A	ADA, Adenosine deaminase
102487	2.02795e-06	0.16372	-6.10799	7.21918e-09	0.105523	-9.47661	#N/A	#N/A	#N/A	#N/A	#N/A	#N/A	#N/A	#N/A	#N/A	Cytochrome P450 CYP2 subfamily
105454	2.78392e-06	0.165813	-6.03087	1.78786e-08	0.116658	-8.57207	#N/A	#N/A	#N/A	#N/A	#N/A	#N/A	#N/A	#N/A	#N/A	SSCRP
110880	1.73044e-07	0.165894	-6.02796	2.95301e-12	0.0441754	-22.637	#N/A	#N/A	#N/A	#N/A	#N/A	#N/A	#N/A	#N/A	#N/A	orphan protein
103907	3.08518e-05	0.166778	-5.99601	2.23821e-08	0.0751084	-13.3141	#N/A	#N/A	#N/A	#N/A	#N/A	#N/A	#N/A	#N/A	#N/A	unknown protein
77547	3.9161e-08	0.166848	-5.9935	4.7248e-11	0.0979725	-10.2069	CAZymes	0	Glycosyl transferase	Glycosyl transferase family1	GT1 glycosyltransferase	222534	13472	NCU09301	YLR189C	GT1 glycosyltransferase
122511	2.28521e-06	0.167383	-5.97434	3.99783e-08	0.137352	-7.28058	CAZymes	0	Glycoside hydrolase	Glycoside hydrolase family16	candidate endo-1,3(4)-b-glucanase	79473	76825	NCU05789	YJL171C	glucan endo-1,3(4)-?-D-glucosidase
105363	7.12159e-10	0.170665	-5.85943	9.86549e-11	0.192143	-5.20445	#N/A	#N/A	#N/A	#N/A	#N/A	#N/A	#N/A	#N/A	#N/A	aldolase/citrate lyase family protein
49274	3.50688e-05	0.171507	-5.83068	3.70064e-07	0.122883	-8.13785	CAZymes	0	Glycoside hydrolase	Glycoside hydrolase family16	candidate b-glycosidase realted to b-1,3-1,4-glucanase	16265	36387	NCU01353	0	GH16 glucan endo-1,3(4)-?-D-glucosidase
31248	2.94523e-10	0.172336	-5.80261	2.52273e-12	0.139798	-7.15319	#N/A	#N/A	#N/A	#N/A	#N/A	#N/A	#N/A	#N/A	#N/A	Ribonuclease, T2 family
108893	3.83115e-06	0.172394	-5.80066	4.02208e-08	0.130619	-7.65585	#N/A	#N/A	#N/A	#N/A	#N/A	#N/A	#N/A	#N/A	#N/A	MFS permease
77703	4.13905e-05	0.173976	-5.74793	5.20245e-06	0.180598	-5.53715	Transport	0	ABC transporter	transporter containing IPR003439 domain	0	293326	37194	NCU10009	YDR011W	PDR-type ABC transporters
1941	1.46823e-07	0.176251	-5.67374	1.0486e-09	0.133503	-7.49045	Transcription factors	0	Myb	0	MYB DNA-binding domain-containing protein	289913	9220	NCU01706	YNL106C	myb transcriptional regulator
106378	8.91744e-13	0.177066	-5.6476	1.02013e-17	0.0539879	-18.5227	#N/A	#N/A	#N/A	#N/A	#N/A	#N/A	#N/A	#N/A	#N/A	unknown protein
111245	3.76996e-11	0.177229	-5.64242	1.60688e-14	0.0965438	-10.358	CAZymes	0	Polysaccharide lyase	Polysaccharide lyase family8	0	318424	62770	0	0	PL8 polysaccharide lyase; distantly related to chondroitin lyases
79598	1.15515e-05	0.177415	-5.63651	1.17537e-07	0.131179	-7.62317	#N/A	#N/A	#N/A	#N/A	#N/A	#N/A	#N/A	#N/A	#N/A	unknown protein
106024	4.12225e-07	0.178267	-5.60956	1.30958e-12	0.034339	-29.1214	#N/A	#N/A	#N/A	#N/A	#N/A	#N/A	#N/A	#N/A	#N/A	unknown protein
69736	2.96613e-06	0.178703	-5.59587	3.8529e-09	0.0996693	-10.0332	CAZymes	0	Glycoside hydrolase	Glycoside hydrolase family30	candidate b-1,6-glucanase	156641	76895	NCU04395	0	GH30 glucan endo 1,6-?-glucanase
55179	2.16775e-05	0.187175	-5.34259	1.79981e-06	0.185148	-5.4011	#N/A	#N/A	#N/A	#N/A	#N/A	#N/A	#N/A	#N/A	#N/A	Arginase family protein
58264	2.07983e-05	0.189605	-5.27412	7.11086e-07	0.166285	-6.01376	#N/A	#N/A	#N/A	#N/A	#N/A	#N/A	#N/A	#N/A	#N/A	paxU orthologue ? (indole-terpene biosynthesis?)
124022	1.20552e-09	0.189845	-5.26747	1.54625e-11	0.162489	-6.15427	Transcription factors	0	Zn2Cys6	0	conserved hypothetical protein	0	0	NCU07745	YOR172W	Zn2Cys6 transcriptional regulator
121856	2.89342e-06	0.189921	-5.26536	1.45929e-10	0.0623206	-16.0461	#N/A	#N/A	#N/A	#N/A	#N/A	#N/A	#N/A	#N/A	#N/A	4-hydroxyphenylpyruvate dioxygenase
70910	1.51518e-05	0.191024	-5.23495	4.46423e-07	0.165233	-6.05206	#N/A	#N/A	#N/A	#N/A	#N/A	#N/A	#N/A	#N/A	#N/A	GMC oxidoreductase
70829	4.00506e-08	0.192158	-5.20406	6.74544e-10	0.166526	-6.00508	#N/A	#N/A	#N/A	#N/A	#N/A	#N/A	#N/A	#N/A	#N/A	MFS multidrug transporter, putative
102500	0.000490187	0.192184	-5.20334	3.81568e-06	0.119831	-8.3451	#N/A	#N/A	#N/A	#N/A	#N/A	#N/A	#N/A	#N/A	#N/A	MRSP1/expansin-like
105880	4.69013e-09	0.193657	-5.16377	7.31104e-11	0.168746	-5.92607	Transcription factors	0	Zn2Cys6	0	hypothetical protein	320014	29063	NCU05414	YCR106W	Zn2Cys6 transcriptional regulator
55193	2.40835e-09	0.19407	-5.15278	2.2112e-11	0.159338	-6.27596	#N/A	#N/A	#N/A	#N/A	#N/A	#N/A	#N/A	#N/A	#N/A	unknown protein
111451	1.62199e-07	0.196413	-5.09132	5.34217e-12	0.0668139	-14.9669	#N/A	#N/A	#N/A	#N/A	#N/A	#N/A	#N/A	#N/A	#N/A	peptidase S41
4737	1.81642e-07	0.197911	-5.05278	2.05053e-09	0.1615	-6.19197	#N/A	#N/A	#N/A	#N/A	#N/A	#N/A	#N/A	#N/A	#N/A	arylamine N-acetyltransferase 1
123019	2.36244e-12	0.198387	-5.04065	3.5777e-15	0.134667	-7.42573	#N/A	#N/A	#N/A	#N/A	#N/A	#N/A	#N/A	#N/A	#N/A	unknown protein
123648	1.4864e-09	0.1986	-5.03524	5.72979e-11	0.193112	-5.17834	#N/A	#N/A	#N/A	#N/A	#N/A	#N/A	#N/A	#N/A	#N/A	unknown protein
111729	0.000401276	0.198924	-5.02704	5.43046e-05	0.199578	-5.01058	#N/A	#N/A	#N/A	#N/A	#N/A	#N/A	#N/A	#N/A	#N/A	HFBs
112064	5.15611e-10	5.00302	5.00302	1.26768e-14	13.8997	13.8997	#N/A	#N/A	#N/A	#N/A	#N/A	#N/A	#N/A	#N/A	#N/A	orphan protein
107507	5.04071e-07	5.04122	5.04122	1.14479e-09	7.7494	7.7494	#N/A	#N/A	#N/A	#N/A	#N/A	#N/A	#N/A	#N/A	#N/A	unknown protein
58602	0.000500624	5.06352	5.06352	3.91227e-05	5.5269	5.5269	#N/A	#N/A	#N/A	#N/A	#N/A	#N/A	#N/A	#N/A	#N/A	unknown protein
56095	2.45864e-06	5.16089	5.16089	1.62234e-10	14.6852	14.6852	#N/A	#N/A	#N/A	#N/A	#N/A	#N/A	#N/A	#N/A	#N/A	MFS permease
79960	7.76294e-06	5.17511	5.17511	2.73085e-08	7.97268	7.97268	CAZymes	0	Glycoside hydrolase	Glycoside hydrolase family47	Golgi alpha1,2-mannosidase IC	40546	157800	NCU09028	YJR131W	GH47 ?-1,2-mannosidase
108543	6.31351e-05	5.1758	5.1758	2.36786e-06	5.95979	5.95979	#N/A	#N/A	#N/A	#N/A	#N/A	#N/A	#N/A	#N/A	#N/A	SSCRP
76359	5.22524e-10	5.18432	5.18432	1.11017e-15	23.197	23.197	#N/A	#N/A	#N/A	#N/A	#N/A	#N/A	#N/A	#N/A	#N/A	unknown protein, only present in ascomycota
123327	1.00529e-08	5.22836	5.22836	5.93787e-11	6.80602	6.80602	#N/A	#N/A	#N/A	#N/A	#N/A	#N/A	#N/A	#N/A	#N/A	SWI-SNF chromatin-remodeling complex protein
124259	2.78674e-05	5.24262	5.24262	7.28736e-11	33.7321	33.7321	#N/A	#N/A	#N/A	#N/A	#N/A	#N/A	#N/A	#N/A	#N/A	SSCRP
73048	6.32129e-07	5.29056	5.29056	1.42119e-13	48.6859	48.6859	#N/A	#N/A	#N/A	#N/A	#N/A	#N/A	#N/A	#N/A	#N/A	unknown protein
57940	5.96379e-06	5.37987	5.37987	8.17863e-12	37.0565	37.0565	#N/A	#N/A	#N/A	#N/A	#N/A	#N/A	#N/A	#N/A	#N/A	alternative oxidase aox1
120060	2.91655e-12	5.40003	5.40003	5.20446e-15	7.91882	7.91882	#N/A	#N/A	#N/A	#N/A	#N/A	#N/A	#N/A	#N/A	#N/A	unknown protein with pleckstrin like domain
68812	1.87981e-11	5.50227	5.50227	2.16875e-15	12.1785	12.1785	Transport	0	Sugar transporter	transporter containing IPR003663 domain	MSF sugar transporter	131476	83136	NCU09287	YOL103W	MFS permease
103276	5.52408e-07	5.63473	5.63473	1.65913e-08	6.22682	6.22682	#N/A	#N/A	#N/A	#N/A	#N/A	#N/A	#N/A	#N/A	#N/A	orphan protein
68522	8.40243e-11	5.66646	5.66646	1.50374e-14	11.9691	11.9691	#N/A	#N/A	#N/A	#N/A	#N/A	#N/A	#N/A	#N/A	#N/A	Adenosine deaminase-related growth factors
44362	9.77928e-10	5.76319	5.76319	6.01974e-13	10.3169	10.3169	#N/A	#N/A	#N/A	#N/A	#N/A	#N/A	#N/A	#N/A	#N/A	unknown protein
124007	9.97028e-10	5.77332	5.77332	1.81833e-17	93.7411	93.7411	#N/A	#N/A	#N/A	#N/A	#N/A	#N/A	#N/A	#N/A	#N/A	unknown protein
71092	2.45657e-12	5.80029	5.80029	3.10863e-14	6.70548	6.70548	#N/A	#N/A	#N/A	#N/A	#N/A	#N/A	#N/A	#N/A	#N/A	phytase
119779	1.26022e-08	5.85335	5.85335	9.36588e-11	7.53421	7.53421	#N/A	#N/A	#N/A	#N/A	#N/A	#N/A	#N/A	#N/A	#N/A	unknown protein
65215	1.82083e-06	5.96725	5.96725	1.61035e-07	5.80374	5.80374	CAZymes	0	Carbohydrate esterase	Carbohydrate esterase family4	0	291124	-	NCU09582	YLR307W	CE4 imidase
107848	1.72159e-09	6.15946	6.15946	1.74764e-11	7.54693	7.54693	#N/A	#N/A	#N/A	#N/A	#N/A	#N/A	#N/A	#N/A	#N/A	multicopper oxidase type 1, secreted
104750	1.28456e-08	6.16015	6.16015	1.30707e-09	5.70198	5.70198	#N/A	#N/A	#N/A	#N/A	#N/A	#N/A	#N/A	#N/A	#N/A	orphan protein
67761	6.40669e-11	6.31198	6.31198	1.26273e-13	9.57704	9.57704	#N/A	#N/A	#N/A	#N/A	#N/A	#N/A	#N/A	#N/A	#N/A	calpain-like protease
82049	1.58072e-06	6.32066	6.32066	8.81969e-10	13.4378	13.4378	#N/A	#N/A	#N/A	#N/A	#N/A	#N/A	#N/A	#N/A	#N/A	unknown protein
106645	6.08237e-10	6.36847	6.36847	1.20143e-11	7.13264	7.13264	#N/A	#N/A	#N/A	#N/A	#N/A	#N/A	#N/A	#N/A	#N/A	unknown protein
23292	3.08617e-09	6.53859	6.53859	1.30405e-14	31.9491	31.9491	#N/A	#N/A	#N/A	#N/A	#N/A	#N/A	#N/A	#N/A	#N/A	Zinc-binding oxidoreductase
69834	6.11099e-11	6.93031	6.93031	1.2792e-13	10.6392	10.6392	#N/A	#N/A	#N/A	#N/A	#N/A	#N/A	#N/A	#N/A	#N/A	MFS permease,
123650	0.00105639	6.93182	6.93182	2.102e-05	10.5001	10.5001	Effector proteins (competition and defense)	0	Tandem repeat proteins	0	Tandem repeats: Trichoderma specific	0	216297	0	0	orphan protein
122629	3.34009e-11	7.00754	7.00754	2.50313e-12	6.5838	6.5838	#N/A	#N/A	#N/A	#N/A	#N/A	#N/A	#N/A	#N/A	#N/A	orphan protein
72661	5.33369e-13	7.04079	7.04079	1.52063e-13	5.62917	5.62917	#N/A	#N/A	#N/A	#N/A	#N/A	#N/A	#N/A	#N/A	#N/A	unknown protein
69625	0.00134907	7.06612	7.06612	0.000215291	7.10028	7.10028	#N/A	#N/A	#N/A	#N/A	#N/A	#N/A	#N/A	#N/A	#N/A	Glyoxylase
122971	7.62306e-10	7.07295	7.07295	1.80579e-15	41.1867	41.1867	#N/A	#N/A	#N/A	#N/A	#N/A	#N/A	#N/A	#N/A	#N/A	unknown protein, only in Chaetomium, A. oryzae, fumigatus and Magnaporthe
123204	1.76444e-11	7.18252	7.18252	6.69646e-15	14.5695	14.5695	#N/A	#N/A	#N/A	#N/A	#N/A	#N/A	#N/A	#N/A	#N/A	lipase/esterase
107347	2.47383e-08	7.58898	7.58898	1.47987e-08	5.56574	5.56574	Effector proteins (competition and defense)	0	Small secreted proteins	0	Small cysteine-rich proteins	28931	0	NCU16474	0	SSCRP
54768	1.58508e-09	7.61987	7.61987	4.65475e-13	17.1833	17.1833	#N/A	#N/A	#N/A	#N/A	#N/A	#N/A	#N/A	#N/A	#N/A	unknown protein
122780	1.11321e-10	7.74372	7.74372	3.81901e-17	78.3772	78.3772	CAZymes	rgx1	Glycoside hydrolase	Glycoside hydrolase family28	candidate a-glycosidase related to exo-polygalacturonase	217206	127900	NCU06961	YJR153W	GH28 exo-rhamnogalacturonase RGX1
109201	4.78725e-10	7.80461	7.80461	2.05355e-15	42.6389	42.6389	#N/A	#N/A	#N/A	#N/A	#N/A	#N/A	#N/A	#N/A	#N/A	FAD binding domain-containing protein
70991	2.17527e-08	7.90553	7.90553	2.15925e-08	5.41434	5.41434	#N/A	#N/A	#N/A	#N/A	#N/A	#N/A	#N/A	#N/A	#N/A	unknown protein, ThiJ/PfpI domain
55561	3.80624e-13	7.95743	7.95743	1.48044e-14	8.0532	8.0532	Heterotrimeric G-protein pathway	0	GPCRs	7-TM receptor	PTH11-like	130989	0	NCU09796	0	PTH11 GPCR
102776	1.44802e-08	7.97612	7.97612	2.02206e-09	6.99955	6.99955	#N/A	#N/A	#N/A	#N/A	#N/A	#N/A	#N/A	#N/A	#N/A	unknown protein
2852	2.43649e-05	8.34101	8.34101	1.61948e-05	6.02365	6.02365	#N/A	#N/A	#N/A	#N/A	#N/A	#N/A	#N/A	#N/A	#N/A	unknown protein
112439	3.81666e-10	8.34347	8.34347	4.31209e-14	23.1493	23.1493	#N/A	#N/A	#N/A	#N/A	#N/A	#N/A	#N/A	#N/A	#N/A	unknown protein
102837	3.32483e-13	8.43869	8.43869	9.77416e-16	12.5306	12.5306	Effector proteins (competition and defense)	0	Proteins with known effector domains	0	IPR008427 Extracellular membrane protein, CFEM domain	297699	81869	NCU03530	0	protein with CFEM domain
119825	2.05739e-09	8.46158	8.46158	1.11184e-13	28.2002	28.2002	#N/A	#N/A	#N/A	#N/A	#N/A	#N/A	#N/A	#N/A	#N/A	unknown protein
102909	1.30758e-09	8.48942	8.48942	2.09498e-12	14.6013	14.6013	#N/A	#N/A	#N/A	#N/A	#N/A	#N/A	#N/A	#N/A	#N/A	GH2 protein
123455	1.04666e-06	8.56817	8.56817	4.75854e-07	6.45312	6.45312	#N/A	#N/A	#N/A	#N/A	#N/A	#N/A	#N/A	#N/A	#N/A	unknown protein
109972	3.41937e-10	8.58711	8.58711	7.84198e-10	5.25646	5.25646	#N/A	#N/A	#N/A	#N/A	#N/A	#N/A	#N/A	#N/A	#N/A	orphan protein
122197	2.08171e-12	8.81007	8.81007	2.182e-17	40.2437	40.2437	#N/A	#N/A	#N/A	#N/A	#N/A	#N/A	#N/A	#N/A	#N/A	unknown protein
108586	2.08447e-11	8.88939	8.88939	3.74605e-16	36.7819	36.7819	#N/A	#N/A	#N/A	#N/A	#N/A	#N/A	#N/A	#N/A	#N/A	unknown protein
81460	5.88951e-12	8.94267	8.94267	1.7518e-11	5.28654	5.28654	#N/A	#N/A	#N/A	#N/A	#N/A	#N/A	#N/A	#N/A	#N/A	unknown protein, secreted
112427	3.60877e-13	8.98585	8.98585	1.6542e-15	12.5593	12.5593	#N/A	#N/A	#N/A	#N/A	#N/A	#N/A	#N/A	#N/A	#N/A	orphan protein
103822	3.08489e-09	9.04298	9.04298	4.92797e-12	15.9542	15.9542	#N/A	#N/A	#N/A	#N/A	#N/A	#N/A	#N/A	#N/A	#N/A	unknown protein
122271	5.44693e-05	10.0276	10.0276	1.05773e-06	13.9054	13.9054	#N/A	#N/A	#N/A	#N/A	#N/A	#N/A	#N/A	#N/A	#N/A	Zn2Cys6 transcription regulator, C. albicans Fcr1
60756	7.78215e-11	10.0423	10.0423	6.30692e-10	5.13441	5.13441	#N/A	#N/A	#N/A	#N/A	#N/A	#N/A	#N/A	#N/A	#N/A	unknown protein
112520	2.65112e-11	10.0645	10.0645	5.13509e-14	16.934	16.934	#N/A	#N/A	#N/A	#N/A	#N/A	#N/A	#N/A	#N/A	#N/A	orphan protein
81756	7.62817e-16	10.2014	10.2014	3.80842e-18	14.1636	14.1636	#N/A	#N/A	#N/A	#N/A	#N/A	#N/A	#N/A	#N/A	#N/A	unknown protein
80019	2.28947e-10	10.391	10.391	8.41122e-16	74.0587	74.0587	#N/A	#N/A	#N/A	#N/A	#N/A	#N/A	#N/A	#N/A	#N/A	short-chain dehydrogenase/reductase
105924	6.70309e-09	10.5657	10.5657	4.02133e-08	5.44301	5.44301	#N/A	#N/A	#N/A	#N/A	#N/A	#N/A	#N/A	#N/A	#N/A	GT1 ߀-glycosyltransferase
112392	5.63731e-07	10.5755	10.5755	1.14517e-06	6.18577	6.18577	CAZymes	xyn5	Glycoside hydrolase	Glycoside hydrolase family11	candidate xylanase	-	-	NCU02855	0	GH11 endo-߀-1,4-xylanase XYN5
120008	1.83803e-10	10.6178	10.6178	8.32617e-12	10.6833	10.6833	#N/A	#N/A	#N/A	#N/A	#N/A	#N/A	#N/A	#N/A	#N/A	GMC oxidoreductase
111561	9.9779e-11	10.9717	10.9717	5.5277e-13	15.6523	15.6523	#N/A	#N/A	#N/A	#N/A	#N/A	#N/A	#N/A	#N/A	#N/A	unknown protein
121579	1.35135e-14	11.4761	11.4761	2.12523e-14	6.9285	6.9285	CAZymes	0	Carbohydrate binding module	Carbohydrate binding module family50	0	127659	79910	NCU16745	YNL208W	carbohydrate binding module
5119	6.4619e-07	11.5613	11.5613	7.11452e-09	16.1578	16.1578	#N/A	#N/A	#N/A	#N/A	#N/A	#N/A	#N/A	#N/A	#N/A	ferrooxidoreductase
46127	1.70826e-13	11.6448	11.6448	1.99037e-15	14.3605	14.3605	#N/A	#N/A	#N/A	#N/A	#N/A	#N/A	#N/A	#N/A	#N/A	unknown protein
109945	1.0303e-08	11.7718	11.7718	2.88498e-12	32.9417	32.9417	#N/A	#N/A	#N/A	#N/A	#N/A	#N/A	#N/A	#N/A	#N/A	orphan protein
80639	8.40549e-10	11.8671	11.8671	2.20296e-11	13.1783	13.1783	#N/A	#N/A	#N/A	#N/A	#N/A	#N/A	#N/A	#N/A	#N/A	iron transporter
44640	8.52056e-14	11.9209	11.9209	3.9185e-17	27.0816	27.0816	#N/A	#N/A	#N/A	#N/A	#N/A	#N/A	#N/A	#N/A	#N/A	unknown protein
76075	5.4995e-14	12.7415	12.7415	5.26154e-14	8.03474	8.03474	#N/A	#N/A	#N/A	#N/A	#N/A	#N/A	#N/A	#N/A	#N/A	unknown protein
109828	9.59991e-08	13.2119	13.2119	1.51575e-06	5.51205	5.51205	#N/A	#N/A	#N/A	#N/A	#N/A	#N/A	#N/A	#N/A	#N/A	SSCRP
55990	0.000132435	13.7392	13.7392	1.3786e-08	90.0291	90.0291	#N/A	#N/A	#N/A	#N/A	#N/A	#N/A	#N/A	#N/A	#N/A	unknown protein
102999	3.41647e-10	14.3984	14.3984	5.91277e-16	172.93	172.93	#N/A	#N/A	#N/A	#N/A	#N/A	#N/A	#N/A	#N/A	#N/A	unknown protein
53372	1.32343e-10	14.5239	14.5239	5.4624e-14	37.8876	37.8876	#N/A	#N/A	#N/A	#N/A	#N/A	#N/A	#N/A	#N/A	#N/A	acyltransferase 3
123786	2.74824e-09	14.7841	14.7841	2.66502e-10	13.1881	13.1881	Secondary metabolism	tex2	Nonribosomal peptide synthetase	Peptaibol	Nonribosomal peptide synthetase	0	10003	NCU08441	YBR115C	NRPS, paracelsin synthase
122140	1.41343e-11	15.1255	15.1255	5.89429e-11	7.52259	7.52259	#N/A	#N/A	#N/A	#N/A	#N/A	#N/A	#N/A	#N/A	#N/A	orphan protein
104549	7.27898e-13	15.2087	15.2087	4.06828e-16	36.166	36.166	#N/A	#N/A	#N/A	#N/A	#N/A	#N/A	#N/A	#N/A	#N/A	MFS permease
77557	2.8736e-10	15.2387	15.2387	2.90971e-14	57.8812	57.8812	CAZymes	0	Glycosyl transferase	Glycosyl transferase family54	0	86933	37756	0	0	GT54 glycosyltransferases not yet assigned to a family, 3 TMs
78639	6.39038e-15	15.3059	15.3059	4.25483e-17	21.3503	21.3503	#N/A	#N/A	#N/A	#N/A	#N/A	#N/A	#N/A	#N/A	#N/A	Serine/threonine protein kinase
65744	5.61003e-13	15.3965	15.3965	5.47283e-13	9.3558	9.3558	#N/A	#N/A	#N/A	#N/A	#N/A	#N/A	#N/A	#N/A	#N/A	MFS permease
111095	2.79419e-13	15.7154	15.7154	4.84773e-14	12.3949	12.3949	#N/A	#N/A	#N/A	#N/A	#N/A	#N/A	#N/A	#N/A	#N/A	unknown protein
120359	1.266e-16	15.7447	15.7447	2.66058e-17	11.9868	11.9868	#N/A	#N/A	#N/A	#N/A	#N/A	#N/A	#N/A	#N/A	#N/A	unknown protein
122422	2.89048e-12	15.847	15.847	1.48447e-11	7.58813	7.58813	#N/A	#N/A	#N/A	#N/A	#N/A	#N/A	#N/A	#N/A	#N/A	SSCRP
124175	6.36543e-06	15.893	15.893	9.99157e-08	22.7724	22.7724	CAZymes	0	Glycoside hydrolase	Glycoside hydrolase family64	candidate b-glycosidase distantly related to b-1,3-glucanase	279684	171010	NCU06505	0	GH64 endo-1,3-?-glucanase
63981	8.24461e-11	16.2833	16.2833	4.56571e-13	24.6013	24.6013	Heterotrimeric G-protein pathway	0	GPCRs	7-TM receptor	VI (RGS domain-containing)	293686	45779	NCU09883	0	GPCR , group VI, contains RGS domain
111110	2.39728e-10	17.0977	17.0977	2.03714e-10	10.418	10.418	#N/A	#N/A	#N/A	#N/A	#N/A	#N/A	#N/A	#N/A	#N/A	SAM-dependent methyltransferases
122952	4.97314e-06	17.1672	17.1672	3.46646e-05	7.10692	7.10692	#N/A	#N/A	#N/A	#N/A	#N/A	#N/A	#N/A	#N/A	#N/A	unknown protein
106828	1.56672e-11	18.0727	18.0727	1.76408e-10	7.4769	7.4769	#N/A	#N/A	#N/A	#N/A	#N/A	#N/A	#N/A	#N/A	#N/A	unknown protein
120415	3.03728e-09	18.1668	18.1668	6.35342e-10	13.9592	13.9592	#N/A	#N/A	#N/A	#N/A	#N/A	#N/A	#N/A	#N/A	#N/A	unknown protein
122579	1.02288e-09	18.3497	18.3497	1.12168e-07	5.49042	5.49042	#N/A	#N/A	#N/A	#N/A	#N/A	#N/A	#N/A	#N/A	#N/A	unknown protein, 4TM
106829	5.38805e-12	18.5068	18.5068	9.31193e-11	7.19728	7.19728	#N/A	#N/A	#N/A	#N/A	#N/A	#N/A	#N/A	#N/A	#N/A	GCN5-N-acetyltransferase
108929	7.81704e-13	18.7661	18.7661	6.18772e-12	8.10279	8.10279	#N/A	#N/A	#N/A	#N/A	#N/A	#N/A	#N/A	#N/A	#N/A	orphan protein
62488	2.93761e-14	19.4846	19.4846	1.72498e-14	12.2886	12.2886	#N/A	#N/A	#N/A	#N/A	#N/A	#N/A	#N/A	#N/A	#N/A	MFS permease
30250	2.27897e-13	19.5084	19.5084	4.50981e-14	14.7591	14.7591	CAZymes	0	Glycosyl transferase	Glycosyl transferase family8	0	161219	43511	NCU06698	YOR320C	GT8 N-acetylglucosaminyltransferase
72091	1.97111e-11	20.3216	20.3216	1.03907e-12	19.7062	19.7062	#N/A	#N/A	#N/A	#N/A	#N/A	#N/A	#N/A	#N/A	#N/A	unknown protein
102908	6.40297e-13	20.6827	20.6827	1.07898e-14	24.9102	24.9102	#N/A	#N/A	#N/A	#N/A	#N/A	#N/A	#N/A	#N/A	#N/A	SSCRP
109346	6.3216e-15	20.9291	20.9291	1.12853e-12	5.92708	5.92708	#N/A	#N/A	#N/A	#N/A	#N/A	#N/A	#N/A	#N/A	#N/A	unknown protein
122374	7.98823e-12	22.3908	22.3908	2.90396e-16	133.462	133.462	#N/A	#N/A	#N/A	#N/A	#N/A	#N/A	#N/A	#N/A	#N/A	MRSP1/expansin-like
111638	7.18353e-14	22.4974	22.4974	2.61413e-14	15.0625	15.0625	#N/A	#N/A	#N/A	#N/A	#N/A	#N/A	#N/A	#N/A	#N/A	unknown protein
121702	4.09927e-11	23.0178	23.0178	2.11111e-09	7.11351	7.11351	#N/A	#N/A	#N/A	#N/A	#N/A	#N/A	#N/A	#N/A	#N/A	unknown protein
80058	1.99475e-10	23.6967	23.6967	3.11254e-14	97.6923	97.6923	Transport	0	Sugar transporter	transporter containing IPR003663 domain	Predicted transporter (major facilitator superfamily)	317997	43891	NCU01494	YHR096C	MFS permease
104209	2.06124e-14	23.7829	23.7829	2.17566e-13	9.24669	9.24669	#N/A	#N/A	#N/A	#N/A	#N/A	#N/A	#N/A	#N/A	#N/A	unknown protein
70919	5.01573e-13	23.8421	23.8421	3.53523e-10	5.36824	5.36824	#N/A	#N/A	#N/A	#N/A	#N/A	#N/A	#N/A	#N/A	#N/A	SSCRP
54007	1.08376e-12	24.7531	24.7531	3.23812e-12	11.4727	11.4727	Chromatin and histone modification	0	HMG family proteins	HMGB subfamily	related to Female and male fertility-1	19824	19877	NCU03481	YPR065W	transcriptional regulator HMG type
103537	1.04419e-09	25.2419	25.2419	5.30522e-12	42.5491	42.5491	#N/A	#N/A	#N/A	#N/A	#N/A	#N/A	#N/A	#N/A	#N/A	GCN5-N-acetyltransferase
120697	2.25871e-11	25.3539	25.3539	3.35703e-10	9.06425	9.06425	#N/A	#N/A	#N/A	#N/A	#N/A	#N/A	#N/A	#N/A	#N/A	SSCRP
108663	9.31155e-15	26.0252	26.0252	1.42723e-19	213.128	213.128	#N/A	#N/A	#N/A	#N/A	#N/A	#N/A	#N/A	#N/A	#N/A	SSCRP
69650	5.72428e-05	27.0596	27.0596	7.10083e-06	25.5539	25.5539	#N/A	#N/A	#N/A	#N/A	#N/A	#N/A	#N/A	#N/A	#N/A	FAD binding protein
74282	2.8342e-11	29.3878	29.3878	7.29879e-16	234.314	234.314	Effector proteins (competition and defense)	0	Tandem repeat proteins	0	Tandem repeats: possible associate to cell wall	217708	170508	0	0	QI74 orthologue
123207	2.99574e-19	29.6193	29.6193	1.04294e-19	19.2261	19.2261	#N/A	#N/A	#N/A	#N/A	#N/A	#N/A	#N/A	#N/A	#N/A	unknown protein
111807	4.32878e-12	30.2158	30.2158	1.97009e-09	6.34509	6.34509	#N/A	#N/A	#N/A	#N/A	#N/A	#N/A	#N/A	#N/A	#N/A	unknown protein
108775	1.94392e-12	30.7213	30.7213	1.0315e-11	12.2726	12.2726	Asexual development	abaA	Orthologues of conidiation regulators of Aspergilli	0	conserved hypothetical protein	322845	61967	NCU02612	YBR083W	transcription factor AbaA
66077	1.30998e-08	31.2961	31.2961	3.666e-08	13.6253	13.6253	#N/A	#N/A	#N/A	#N/A	#N/A	#N/A	#N/A	#N/A	#N/A	ooc1-related protein
69904	3.95104e-11	32.1153	32.1153	3.59294e-11	17.2982	17.2982	Heterotrimeric G-protein pathway	0	GPCRs	7-TM receptor	PTH11-like	80140	187849	NCU08718	0	PTH11 GPCR
112519	2.88342e-13	35.5912	35.5912	1.53586e-10	6.90191	6.90191	Effector proteins (competition and defense)	0	Proteins with known effector domains	0	Ser-Thr Domain Proteins	284275	211744	NCU02996	YDR452W	vacuolar endopolyphosphatase
108996	1.74572e-14	36.4508	36.4508	1.81274e-12	8.82006	8.82006	#N/A	#N/A	#N/A	#N/A	#N/A	#N/A	#N/A	#N/A	#N/A	orphan protein
81383	2.1273e-13	37.7153	37.7153	6.46291e-16	73.11	73.11	Heterotrimeric G-protein pathway	0	GPCRs	7-TM receptor	VI (RGS domain-containing)	40423	78031	NCU09883	0	GPCR , contains RGS domain
110153	2.10639e-09	39.4796	39.4796	8.03984e-13	158.715	158.715	#N/A	#N/A	#N/A	#N/A	#N/A	#N/A	#N/A	#N/A	#N/A	orphan protein
72379	5.17338e-16	40.6713	40.6713	2.85963e-15	15.0932	15.0932	Asexual development	cmp1	Trichoderma marker genes	0	……….	323283	10277	0	YKR102W	conidiospore surface protein cmp1
108357	2.5578e-20	41.1781	41.1781	4.4679e-19	12.6348	12.6348	Transcription factors	0	C2H2 zinc finger	0	conserved hypothetical protein	167723	118500	NCU03552	YKL062W	C2H2 transcriptional regulator
108928	5.42314e-13	41.3193	41.3193	2.8065e-09	5.58399	5.58399	#N/A	#N/A	#N/A	#N/A	#N/A	#N/A	#N/A	#N/A	#N/A	orphan protein
122375	3.31509e-07	41.4396	41.4396	2.96752e-08	37.8654	37.8654	#N/A	#N/A	#N/A	#N/A	#N/A	#N/A	#N/A	#N/A	#N/A	MRSP1/expansin-like
120031	1.837e-13	42.3175	42.3175	8.92537e-17	144.353	144.353	#N/A	#N/A	#N/A	#N/A	#N/A	#N/A	#N/A	#N/A	#N/A	unknown protein
81082	2.16303e-14	43.7792	43.7792	4.08311e-16	53.1169	53.1169	#N/A	#N/A	#N/A	#N/A	#N/A	#N/A	#N/A	#N/A	#N/A	aquaglyceroporin
106480	6.83079e-13	44.5802	44.5802	2.48571e-09	6.02825	6.02825	#N/A	#N/A	#N/A	#N/A	#N/A	#N/A	#N/A	#N/A	#N/A	flavoprotein monooxygenases
57204	2.90421e-09	45.6604	45.6604	9.21212e-08	11.4549	11.4549	#N/A	#N/A	#N/A	#N/A	#N/A	#N/A	#N/A	#N/A	#N/A	lipase, secreted
120823	6.64201e-15	46.3972	46.3972	9.34657e-18	115.48	115.48	Effector proteins (competition and defense)	0	Tandem repeat proteins	0	Tandem repeats: Trichoderma specific	0	0	0	0	cell wall mannoprotein
67504	7.89591e-11	55.6418	55.6418	1.26917e-07	7.1044	7.1044	#N/A	#N/A	#N/A	#N/A	#N/A	#N/A	#N/A	#N/A	#N/A	ribosomal protein S2.
120931	2.92651e-12	55.642	55.642	1.8811e-10	12.0826	12.0826	#N/A	#N/A	#N/A	#N/A	#N/A	#N/A	#N/A	#N/A	#N/A	unknown protein
37525	1.60377e-14	56.4283	56.4283	6.33912e-16	57.0891	57.0891	Heterotrimeric G-protein pathway	0	GPCRs	7-TM receptor	VI (RGS domain-containing)	210761	40202	NCU09883	YMR112C	GPCR VI , contains RGS domain
109779	3.4754e-10	57.5861	57.5861	1.93167e-11	55.347	55.347	#N/A	#N/A	#N/A	#N/A	#N/A	#N/A	#N/A	#N/A	#N/A	orphan protein
123713	2.9629e-15	57.8209	57.8209	2.29885e-17	90.6192	90.6192	Asexual development	medA	Orthologues of conidiation regulators of Aspergilli	0	F.graminearum - related to transcription factor medusa	139437	34415	NCU07617	0	transcriptional regulatorMedA, involved in fruiting body development
50323	4.09304e-09	59.5175	59.5175	1.07897e-10	71.852	71.852	0	ooc1	0	0	cellulose specific factor	0	0	0	0	OOC1
54667	1.05855e-16	60.4921	60.4921	1.15367e-19	172.075	172.075	Lipid Metabolism	0	Triglyceride utilization	Acyl-CoA synthetase	Acyl-CoA synthetase	0	152958	NCU02107	YBR222C	acyl-CoA synthetase
123616	3.28681e-16	63.4325	63.4325	6.1782e-15	16.6477	16.6477	#N/A	#N/A	#N/A	#N/A	#N/A	#N/A	#N/A	#N/A	#N/A	short orphan protein
119989	1.65576e-08	65.0312	65.0312	5.00237e-11	159.544	159.544	Effector proteins (competition and defense)	hfb2	Hydrophobins	0	Hydrophobins	258295	91466	NCU08192	0	HFB2
70842	1.2388e-12	67.5944	67.5944	4.96705e-13	38.483	38.483	#N/A	#N/A	#N/A	#N/A	#N/A	#N/A	#N/A	#N/A	#N/A	Cytochrome P450 CYP2 subfamily
23083	1.33009e-15	68.1172	68.1172	2.45339e-16	46.3675	46.3675	#N/A	#N/A	#N/A	#N/A	#N/A	#N/A	#N/A	#N/A	#N/A	Flavoprotein monooxygenase
110910	8.52762e-17	69.3738	69.3738	2.52254e-15	16.3241	16.3241	#N/A	#N/A	#N/A	#N/A	#N/A	#N/A	#N/A	#N/A	#N/A	subtilisin like protease
109944	1.66856e-11	76.0144	76.0144	1.38467e-13	125.133	125.133	CAZymes	0	Carbohydrate binding module	Carbohydrate binding module family13	0	38694	231364	0	0	orphan protein
29642	2.25276e-15	76.873	76.873	3.56066e-16	53.8251	53.8251	#N/A	#N/A	#N/A	#N/A	#N/A	#N/A	#N/A	#N/A	#N/A	Phosphatidylserine decarboxylase
74953	2.73327e-12	79.314	79.314	2.4591e-12	36.4363	36.4363	#N/A	#N/A	#N/A	#N/A	#N/A	#N/A	#N/A	#N/A	#N/A	MFS permease
50793	1.71921e-10	83.699	83.699	4.29369e-09	18.1965	18.1965	#N/A	#N/A	#N/A	#N/A	#N/A	#N/A	#N/A	#N/A	#N/A	tyrosinase
57185	3.30328e-14	95.6755	95.6755	1.65426e-09	6.20967	6.20967	#N/A	#N/A	#N/A	#N/A	#N/A	#N/A	#N/A	#N/A	#N/A	Amino acid transporters
106879	3.11662e-13	101.877	101.877	9.0274e-14	59.6688	59.6688	#N/A	#N/A	#N/A	#N/A	#N/A	#N/A	#N/A	#N/A	#N/A	unknown protein, secreted
119857	2.69266e-12	110.008	110.008	2.07124e-08	8.12125	8.12125	#N/A	#N/A	#N/A	#N/A	#N/A	#N/A	#N/A	#N/A	#N/A	orphan protein
123199	2.31077e-13	122.974	122.974	5.32283e-13	41.383	41.383	#N/A	#N/A	#N/A	#N/A	#N/A	#N/A	#N/A	#N/A	#N/A	SSCRP
107960	1.79905e-13	123.606	123.606	1.63458e-11	18.7812	18.7812	#N/A	#N/A	#N/A	#N/A	#N/A	#N/A	#N/A	#N/A	#N/A	orphan protein with WSC domain
71094	4.62965e-17	123.947	123.947	2.58148e-15	21.1202	21.1202	#N/A	#N/A	#N/A	#N/A	#N/A	#N/A	#N/A	#N/A	#N/A	Intradiol ring-cleavage dioxygenase
59368	4.32571e-14	137.637	137.637	4.91017e-15	101.548	101.548	#N/A	#N/A	#N/A	#N/A	#N/A	#N/A	#N/A	#N/A	#N/A	unknown protein, Duf341
4999	1.47267e-19	151.456	151.456	1.85974e-22	507.707	507.707	#N/A	#N/A	#N/A	#N/A	#N/A	#N/A	#N/A	#N/A	#N/A	cytochrome P450 monooxygenase
81004	1.49756e-11	179.735	179.735	2.44786e-07	8.66943	8.66943	#N/A	#N/A	#N/A	#N/A	#N/A	#N/A	#N/A	#N/A	#N/A	aspartyl protease
108642	3.68818e-09	181.674	181.674	5.28525e-09	62.9489	62.9489	Effector proteins (competition and defense)	0	Tandem repeat proteins	0	Tandem repeats, T. reesei homologue shares limited amino acid sequence identity with yeast Tif3p; Translation initiation factor eIF-4B	84521	207931	NCU01418	YER150W	unknown protein
111915	6.85636e-18	218.472	218.472	1.47316e-20	646.246	646.246	#N/A	#N/A	#N/A	#N/A	#N/A	#N/A	#N/A	#N/A	#N/A	SSCRP
121415	5.55208e-20	238.884	238.884	1.47222e-22	655.763	655.763	#N/A	#N/A	#N/A	#N/A	#N/A	#N/A	#N/A	#N/A	#N/A	Zn2Cys6 transcriptional regulator
123967	1.26367e-10	244.478	244.478	2.30474e-13	887.379	887.379	Effector proteins (competition and defense)	hfb3	Hydrophobins	0	Hydrophobins	299543	49849	NCU08192	0	HFB3
55886	3.99339e-12	277.019	277.019	1.33672e-12	138.572	138.572	CAZymes	0	Glycoside hydrolase	Glycoside hydrolase family16	candidate b-glycosidase realted to b-1,3-1,4-glucanase	310812	60900	NCU01353	0	GH16 glucan endo-1,3(4)-?-D-glucosidase
123236	5.17222e-13	280.028	280.028	1.20205e-11	42.4281	42.4281	Effector proteins (competition and defense)	0	Small secreted proteins	0	Small cysteine-rich proteins	0	0	0	0	SSCRP
123079	2.3284e-16	289.759	289.759	2.82486e-17	198.144	198.144	Effector proteins (competition and defense)	0	Proteins with known effector domains	0	Chloroperoxidase	280794	58307	NCU11046	0	chloroperoxidase
52476	4.69882e-14	300.69	300.69	2.51223e-16	665.394	665.394	#N/A	#N/A	#N/A	#N/A	#N/A	#N/A	#N/A	#N/A	#N/A	unknown protein
106538	6.35485e-13	304.732	304.732	1.58807e-12	81.4925	81.4925	Effector proteins (competition and defense)	hfb5	Hydrophobins	0	Hydrophobins	146062	19757	NCU08192	0	HFB5
80980	1.26719e-19	345.202	345.202	2.71335e-21	434.117	434.117	#N/A	#N/A	#N/A	#N/A	#N/A	#N/A	#N/A	#N/A	#N/A	peptidyl arginine deiminase
64125	7.34947e-13	354.783	354.783	1.20163e-12	103.92	103.92	protein kinases	0	CAMK kinase	0	CAMK type kinase	36309	58043	NCU09064	YKL101W	Serine/threonine protein kinase
123955	6.69474e-21	355.489	355.489	1.88125e-21	180.006	180.006	Effector proteins (competition and defense)	0	Hydrophobins	0	Hydrophobins	88590	111830	NCU07787	0	Epl1/Sm1
82208	7.51299e-13	416.056	416.056	1.53497e-13	234.122	234.122	Secondary metabolism	pks4g	Polyketide synthase	Non-reducing clade I	Polyketide synthase	217154	209609	NCU03584	YER061C	PKS4
124079	2.68864e-12	570.562	570.562	3.9478e-12	156.601	156.601	#N/A	#N/A	#N/A	#N/A	#N/A	#N/A	#N/A	#N/A	#N/A	Multicopper oxidases
124277	5.35834e-14	694.906	694.906	8.14908e-13	88.5302	88.5302	#N/A	#N/A	#N/A	#N/A	#N/A	#N/A	#N/A	#N/A	#N/A	SSCRP
122975	2.16004e-12	732.522	732.522	7.34599e-06	6.32856	6.32856	#N/A	#N/A	#N/A	#N/A	#N/A	#N/A	#N/A	#N/A	#N/A	orphan protein with collagen triple helix repeat
104816	3.53462e-13	758.209	758.209	2.77913e-10	32.8307	32.8307	#N/A	#N/A	#N/A	#N/A	#N/A	#N/A	#N/A	#N/A	#N/A	MFS permease
112258	4.54376e-15	818.725	818.725	9.51895e-15	185.798	185.798	Effector proteins (competition and defense)	0	Tandem repeat proteins	0	Tandem repeats: Trichoderma specific	314085	206874	0	YGL092W	unknown protein, contains Trichoderma specific tandem repeats

## Sheet: funcat up cellulose
Functional category analysis of genes consistently up-regulated on cellulose (down regulated upon sexual development)
in CBS999.97 and FF1/FF2 strains (168 genes)
(threshold for significant enrichment of function: p-value 0.05E-03)
FUNCTIONAL CATEGORY	abs SET	rel SET	genes SET	abs GENOME	rel GENOME	rel SET/rel GENOME	P-VALUE
01 METABOLISM	43	25.5	TRIREDRAFT_102837 TRIREDRAFT_54667 TRIREDRAFT_120008 TRIREDRAFT_74953 TRIREDRAFT_55886 TRIREDRAFT_56095 TRIREDRAFT_29642 TRIREDRAFT_57185 TRIREDRAFT_57204 TRIREDRAFT_104816 TRIREDRAFT_59368 TRIREDRAFT_106645 TRIREDRAFT_106480 TRIREDRAFT_62488 TRIREDRAFT_64125 TRIREDRAFT_109201 TRIREDRAFT_122780 TRIREDRAFT_79960 TRIREDRAFT_80058 TRIREDRAFT_80019 TRIREDRAFT_30250 TRIREDRAFT_65744 TRIREDRAFT_4999 TR…	2966	32.5	0.784615	0.980119
01.01 amino acid metabolism	5	2.97	TRIREDRAFT_120008 TRIREDRAFT_106645 TRIREDRAFT_50793 TRIREDRAFT_123786 TRIREDRAFT_70842	452	4.95	0.6	0.924908
01.01.09 metabolism of the cysteine - aromatic group	4	2.38	TRIREDRAFT_120008 TRIREDRAFT_106645 TRIREDRAFT_50793 TRIREDRAFT_70842	169	1.85	1.28649	0.378917
01.01.09.01 metabolism of glycine	1	0.59	TRIREDRAFT_120008	29	0.31	1.90323	0.417443
01.01.09.01.01 biosynthesis of glycine	1	0.59	TRIREDRAFT_120008	23	0.25	2.36	0.348445
01.01.09.02 metabolism of serine	1	0.59	TRIREDRAFT_106645	39	0.42	1.40476	0.516669
01.01.09.04 metabolism of phenylalanine	1	0.59	TRIREDRAFT_70842	46	0.50	1.18	0.575941
01.01.09.04.01 biosynthesis of phenylalanine	1	0.59	TRIREDRAFT_70842	25	0.27	2.18519	0.372303
01.01.09.04.02 degradation of phenylalanine	1	0.59	TRIREDRAFT_70842	26	0.28	2.10714	0.383904
01.01.09.05 metabolism of tyrosine	1	0.59	TRIREDRAFT_50793	32	0.35	1.68571	0.449167
01.01.09.05.02 degradation of tyrosine	1	0.59	TRIREDRAFT_50793	12	0.13	4.53846	0.200184
01.02 nitrogen, sulfur and selenium metabolism	2	1.19	TRIREDRAFT_80980 TRIREDRAFT_70842	227	2.49	0.477912	0.925375
01.02.02 nitrogen metabolism	1	0.59	TRIREDRAFT_80980	46	0.50	1.18	0.575941
01.02.02.09 catabolism of nitrogenous compounds	1	0.59	TRIREDRAFT_80980	22	0.24	2.45833	0.336181
01.03 nucleotide/nucleoside/nucleobase metabolism	1	0.59	TRIREDRAFT_70919	376	4.12	0.143204	0.999211
01.03.16 polynucleotide degradation	1	0.59	TRIREDRAFT_70919	112	1.22	0.483607	1
01.03.16.01 RNA degradation	1	0.59	TRIREDRAFT_70919	68	0.74	0.797297	1
01.04 phosphate metabolism	3	1.78	TRIREDRAFT_64125 TRIREDRAFT_112519 TRIREDRAFT_71092	546	5.99	0.297162	0.997998
01.05 C-compound and carbohydrate metabolism	20	11.9	TRIREDRAFT_102837 TRIREDRAFT_120008 TRIREDRAFT_55886 TRIREDRAFT_106645 TRIREDRAFT_106480 TRIREDRAFT_109201 TRIREDRAFT_122780 TRIREDRAFT_79960 TRIREDRAFT_80058 TRIREDRAFT_80019 TRIREDRAFT_30250 TRIREDRAFT_4999 TRIREDRAFT_5119 TRIREDRAFT_68812 TRIREDRAFT_23292 TRIREDRAFT_69650 TRIREDRAFT_124079 TRIREDRAFT_124175 TRIREDRAFT_112392 TRIREDRAFT_71092	1145	12.5	0.952	0.637584
01.05.02 sugar, glucoside, polyol and carboxylate metabolism	3	1.78	TRIREDRAFT_102837 TRIREDRAFT_79960 TRIREDRAFT_112392	243	2.66	0.669173	0.830408
01.05.02.07 sugar, glucoside, polyol and carboxylate catabolism	2	1.19	TRIREDRAFT_102837 TRIREDRAFT_112392	169	1.85	0.643243	0.822782
01.05.03 polysaccharide metabolism	2	1.19	TRIREDRAFT_122780 TRIREDRAFT_79960	191	2.09	0.569378	0.871417
01.05.09 aminosaccharide metabolism	2	1.19	TRIREDRAFT_102837 TRIREDRAFT_30250	53	0.58	2.05172	0.255589
01.05.09.04 aminosaccharide anabolism	2	1.19	TRIREDRAFT_102837 TRIREDRAFT_30250	29	0.31	3.83871	0.099222
01.05.09.07 aminosaccharide catabolism	1	0.59	TRIREDRAFT_30250	21	0.23	2.56522	0.323687
01.05.11 aromate metabolism	2	1.19	TRIREDRAFT_5119 TRIREDRAFT_124079	56	0.61	1.95082	0.276179
01.05.11.07 aromate catabolism	2	1.19	TRIREDRAFT_5119 TRIREDRAFT_124079	41	0.44	2.70455	0.174335
01.05.11.07.01 aerobic aromate catabolism	2	1.19	TRIREDRAFT_5119 TRIREDRAFT_124079	39	0.42	2.83333	0.161209
01.05.13 transfer of activated C-1 groups	1	0.59	TRIREDRAFT_4999	80	0.87	0.678161	1
01.06 lipid, fatty acid and isoprenoid metabolism	8	4.76	TRIREDRAFT_54667 TRIREDRAFT_29642 TRIREDRAFT_106645 TRIREDRAFT_80058 TRIREDRAFT_4999 TRIREDRAFT_81082 TRIREDRAFT_68812 TRIREDRAFT_112519	652	7.15	0.665734	0.921046
01.06.02 membrane lipid metabolism	1	0.59	TRIREDRAFT_112519	124	1.36	0.433824	1
01.06.02.01 phospholipid metabolism	1	0.59	TRIREDRAFT_112519	99	1.08	0.546296	1
01.06.05 fatty acid metabolism	1	0.59	TRIREDRAFT_106645	113	1.23	0.479675	1
01.06.06 isoprenoid metabolism	1	0.59	TRIREDRAFT_4999	135	1.48	0.398649	1
01.06.06.11 tetracyclic and pentacyclic triterpenes (cholesterin, steroids and hopanoids) metabolism	1	0.59	TRIREDRAFT_4999	104	1.14	0.517544	1
01.07 metabolism of vitamins, cofactors, and prosthetic groups	4	2.38	TRIREDRAFT_54667 TRIREDRAFT_57185 TRIREDRAFT_80019 TRIREDRAFT_124079	281	3.08	0.772727	0.766293
01.07.01 biosynthesis of vitamins, cofactors, and prosthetic groups	1	0.59	TRIREDRAFT_57185	160	1.75	0.337143	1
01.07.04 utilization of vitamins, cofactors, and prosthetic groups	1	0.59	TRIREDRAFT_124079	13	0.14	4.21429	0.214945
01.20 secondary metabolism	24	14.2	TRIREDRAFT_54667 TRIREDRAFT_120008 TRIREDRAFT_74953 TRIREDRAFT_56095 TRIREDRAFT_57185 TRIREDRAFT_57204 TRIREDRAFT_104816 TRIREDRAFT_59368 TRIREDRAFT_106480 TRIREDRAFT_62488 TRIREDRAFT_109201 TRIREDRAFT_80019 TRIREDRAFT_65744 TRIREDRAFT_4999 TRIREDRAFT_50793 TRIREDRAFT_5119 TRIREDRAFT_123786 TRIREDRAFT_69625 TRIREDRAFT_69650 TRIREDRAFT_124079 TRIREDRAFT_52476 TRIREDRAFT_82208 TRIREDRAFT_70842 TRIR…	910	9.98	1.42285	0.0453872
01.20.05 metabolism of acetic acid derivatives	1	0.59	TRIREDRAFT_82208	43	0.47	1.25532	0.551479
01.20.05.11 metabolism of polyketides	1	0.59	TRIREDRAFT_82208	21	0.23	2.56522	0.323687
01.20.15 metabolism of derivatives of dehydroquinic acid, shikimic acid and chorismic acid	1	0.59	TRIREDRAFT_54667	28	0.30	1.96667	0.40647
01.20.15.03 metabolism of ubiquinone	1	0.59	TRIREDRAFT_54667	11	0.12	4.91667	0.185147
01.20.17 metabolism of secondary products derived from primary amino acids	2	1.19	TRIREDRAFT_120008 TRIREDRAFT_69650	52	0.57	2.08772	0.248731
01.20.17.03 metabolism of amines	1	0.59	TRIREDRAFT_120008	19	0.20	2.95	0.297993
01.20.17.09 metabolism of alkaloids	1	0.59	TRIREDRAFT_69650	12	0.13	4.53846	0.200184
01.20.19 metabolism of secondary products derived from glycine, L-serine and L-alanine	1	0.59	TRIREDRAFT_5119	37	0.40	1.475	0.498269
01.20.19.01 metabolism of porphyrins	1	0.59	TRIREDRAFT_5119	30	0.32	1.84375	0.428215
01.20.35 metabolism of secondary products derived from L-phenylalanine and L-tyrosine	2	1.19	TRIREDRAFT_50793 TRIREDRAFT_5119	33	0.36	3.30556	0.123143
01.20.35.01 metabolism of phenylpropanoids	2	1.19	TRIREDRAFT_50793 TRIREDRAFT_5119	30	0.32	3.71875	0.105071
01.20.35.01.01 metabolism of melanins	2	1.19	TRIREDRAFT_50793 TRIREDRAFT_5119	15	0.16	7.4375	0.0302956
01.20.36 non-ribosomal peptide synthesis	1	0.59	TRIREDRAFT_123786	17	0.18	3.27778	0.27133
01.20.37 metabolism of peptide derived compounds	1	0.59	TRIREDRAFT_123786	37	0.40	1.475	0.498269
01.20.37.03 metabolism of peptide antibiotics	1	0.59	TRIREDRAFT_123786	8	0.08	7.375	0.13833
01.25 extracellular metabolism	2	1.19	TRIREDRAFT_5119 TRIREDRAFT_81004	48	0.52	2.28846	0.221386
01.25.03 extracellular protein degradation	1	0.59	TRIREDRAFT_81004	9	0.09	6.55556	0.154225
01.25.09 extracellular lignin degradation	1	0.59	TRIREDRAFT_5119	5	0.05	11.8	0.0888395
02 ENERGY	3	1.78	TRIREDRAFT_54667 TRIREDRAFT_57940 TRIREDRAFT_23292	508	5.57	0.319569	0.996309
02.01 glycolysis and gluconeogenesis	1	0.59	TRIREDRAFT_23292	93	1.02	0.578431	1
02.10 tricarboxylic-acid pathway (citrate cycle, Krebs cycle, TCA cycle)	1	0.59	TRIREDRAFT_54667	51	0.55	1.07273	0.613798
02.13 respiration	1	0.59	TRIREDRAFT_57940	154	1.68	0.35119	1
02.13.03 aerobic respiration	1	0.59	TRIREDRAFT_57940	97	1.06	0.556604	1
02.16 fermentation	2	1.19	TRIREDRAFT_54667 TRIREDRAFT_23292	72	0.78	1.52564	0.38423
02.16.01 alcohol fermentation	1	0.59	TRIREDRAFT_23292	36	0.39	1.51282	0.48881
02.16.13 acetate fermentation	1	0.59	TRIREDRAFT_54667	4	0.04	14.75	0.0717228
02.45 energy conversion and regeneration	1	0.59	TRIREDRAFT_54667	74	0.81	0.728395	1
10 CELL CYCLE AND DNA PROCESSING	2	1.19	TRIREDRAFT_56095 TRIREDRAFT_64125	1014	11.1	0.107207	1
10.03 cell cycle	2	1.19	TRIREDRAFT_56095 TRIREDRAFT_64125	662	7.26	0.163912	0.99996
10.03.01 mitotic cell cycle and cell cycle control	2	1.19	TRIREDRAFT_56095 TRIREDRAFT_64125	472	5.17	0.230174	0.998745
10.03.01.01 mitotic cell cycle	1	0.59	TRIREDRAFT_64125	198	2.17	0.271889	0.975867
10.03.01.01.09 G2/M transition of mitotic cell cycle	1	0.59	TRIREDRAFT_64125	46	0.50	1.18	0.575941
10.03.01.03 cell cycle checkpoints (checkpoints of morphogenesis, DNA-damage,-replication, mitotic phase and spindle)	1	0.59	TRIREDRAFT_64125	76	0.83	0.710843	1
10.03.03 cytokinesis (cell division) /septum formation and hydrolysis	1	0.59	TRIREDRAFT_64125	167	1.83	0.322404	1
11 TRANSCRIPTION	2	1.19	TRIREDRAFT_108357 TRIREDRAFT_123713	1091	11.9	0.1	1
11.02 RNA synthesis	2	1.19	TRIREDRAFT_108357 TRIREDRAFT_123713	834	9.14	0.130197	0.999998
11.02.03 mRNA synthesis	2	1.19	TRIREDRAFT_108357 TRIREDRAFT_123713	751	8.23	0.144593	0.999992
11.02.03.04 transcriptional control	2	1.19	TRIREDRAFT_108357 TRIREDRAFT_123713	641	7.03	0.169275	0.999941
14 PROTEIN FATE (folding, modification, destination)	6	3.57	TRIREDRAFT_103537 TRIREDRAFT_64125 TRIREDRAFT_79960 TRIREDRAFT_30250 TRIREDRAFT_81004 TRIREDRAFT_67761	1332	14.6	0.244521	1
14.07 protein modification	4	2.38	TRIREDRAFT_103537 TRIREDRAFT_64125 TRIREDRAFT_79960 TRIREDRAFT_30250	771	8.45	0.281657	0.999757
14.07.02 modification with sugar residues (e.g. glycosylation, deglycosylation)	2	1.19	TRIREDRAFT_79960 TRIREDRAFT_30250	77	0.84	1.41667	0.416703
14.07.02.02 N-directed glycosylation, deglycosylation	1	0.59	TRIREDRAFT_30250	41	0.44	1.34091	0.534397
14.07.03 modification by phosphorylation, dephosphorylation, autophosphorylation	1	0.59	TRIREDRAFT_64125	234	2.56	0.230469	0.987848
14.07.04 modification by acetylation, deacetylation	1	0.59	TRIREDRAFT_103537	71	0.77	0.766234	1
14.13 protein/peptide degradation	2	1.19	TRIREDRAFT_81004 TRIREDRAFT_67761	384	4.21	0.28266	0.994233
14.13.01 cytoplasmic and nuclear protein degradation	1	0.59	TRIREDRAFT_67761	258	2.83	0.208481	0.992321
16 PROTEIN WITH BINDING FUNCTION OR COFACTOR REQUIREMENT (structural or catalytic)	11	6.54	TRIREDRAFT_54667 TRIREDRAFT_74282 TRIREDRAFT_120008 TRIREDRAFT_64125 TRIREDRAFT_79960 TRIREDRAFT_4999 TRIREDRAFT_50793 TRIREDRAFT_67761 TRIREDRAFT_23292 TRIREDRAFT_69650 TRIREDRAFT_112519	2682	29.4	0.222449	1
16.01 protein binding	3	1.78	TRIREDRAFT_74282 TRIREDRAFT_64125 TRIREDRAFT_112519	1441	15.8	0.112658	1
16.01.01 receptor binding	1	0.59	TRIREDRAFT_74282	18	0.19	3.10526	0.284785
16.05 polysaccharide binding	1	0.59	TRIREDRAFT_74282	23	0.25	2.36	0.348445
16.17 metal binding	5	2.97	TRIREDRAFT_79960 TRIREDRAFT_4999 TRIREDRAFT_50793 TRIREDRAFT_67761 TRIREDRAFT_23292	628	6.88	0.431686	0.991981
16.17.01 calcium binding	2	1.19	TRIREDRAFT_79960 TRIREDRAFT_67761	73	0.80	1.4875	0.390789
16.17.09 heavy metal binding (Cu, Fe, Zn)	3	1.78	TRIREDRAFT_4999 TRIREDRAFT_50793 TRIREDRAFT_23292	404	4.43	0.401806	0.981574
16.19 nucleotide/nucleoside/nucleobase binding	2	1.19	TRIREDRAFT_54667 TRIREDRAFT_64125	763	8.37	0.142174	0.999994
16.19.03 ATP binding	1	0.59	TRIREDRAFT_64125	570	6.25	0.0944	0.999982
16.21 complex cofactor/cosubstrate/vitamine binding	3	1.78	TRIREDRAFT_120008 TRIREDRAFT_4999 TRIREDRAFT_69650	370	4.05	0.439506	0.969603
16.21.01 heme binding	1	0.59	TRIREDRAFT_4999	62	0.68	0.867647	1
16.21.05 FAD/FMN binding	2	1.19	TRIREDRAFT_120008 TRIREDRAFT_69650	104	1.14	1.04386	0.574889
16.21.07 NAD/NADP binding	1	0.59	TRIREDRAFT_120008	173	1.89	0.312169	0.961202
18 REGULATION OF METABOLISM AND PROTEIN FUNCTION	1	0.59	TRIREDRAFT_64125	481	5.27	0.111954	0.999898
18.01 regulation by	1	0.59	TRIREDRAFT_64125	235	2.57	0.229572	0.988078
18.01.01 regulation by modification	1	0.59	TRIREDRAFT_64125	133	1.45	0.406897	1
18.02 regulation of protein activity	1	0.59	TRIREDRAFT_64125	470	5.15	0.114563	0.999874
20 CELLULAR TRANSPORT, TRANSPORT FACILITIES AND TRANSPORT ROUTES	17	10.1	TRIREDRAFT_120008 TRIREDRAFT_74953 TRIREDRAFT_56095 TRIREDRAFT_55561 TRIREDRAFT_57185 TRIREDRAFT_104816 TRIREDRAFT_62488 TRIREDRAFT_80058 TRIREDRAFT_122975 TRIREDRAFT_65744 TRIREDRAFT_4999 TRIREDRAFT_80639 TRIREDRAFT_5119 TRIREDRAFT_81082 TRIREDRAFT_68812 TRIREDRAFT_69834 TRIREDRAFT_70842	1503	16.4	0.615854	0.993431
20.01 transported compounds (substrates)	17	10.1	TRIREDRAFT_120008 TRIREDRAFT_74953 TRIREDRAFT_56095 TRIREDRAFT_55561 TRIREDRAFT_57185 TRIREDRAFT_104816 TRIREDRAFT_62488 TRIREDRAFT_80058 TRIREDRAFT_122975 TRIREDRAFT_65744 TRIREDRAFT_4999 TRIREDRAFT_80639 TRIREDRAFT_5119 TRIREDRAFT_81082 TRIREDRAFT_68812 TRIREDRAFT_69834 TRIREDRAFT_70842	1116	12.2	0.827869	0.832926
20.01.01 ion transport	3	1.78	TRIREDRAFT_122975 TRIREDRAFT_80639 TRIREDRAFT_5119	223	2.44	0.729508	0.783905
20.01.01.01 cation transport (H+, Na+, K+, Ca2+ , NH4+, etc.)	2	1.19	TRIREDRAFT_80639 TRIREDRAFT_5119	182	1.99	0.59799	0.85321
20.01.01.01.01 heavy metal ion transport (Cu+, Fe3+, etc.)	2	1.19	TRIREDRAFT_80639 TRIREDRAFT_5119	67	0.73	1.63014	0.351013
20.01.01.01.01.01 siderophore-iron transport	2	1.19	TRIREDRAFT_80639 TRIREDRAFT_5119	24	0.26	4.57692	0.0715418
20.01.01.07 anion transport	1	0.59	TRIREDRAFT_122975	51	0.55	1.07273	0.613798
20.01.01.07.07 phosphate transport	1	0.59	TRIREDRAFT_122975	19	0.20	2.95	0.297993
20.01.03 C-compound and carbohydrate transport	7	4.16	TRIREDRAFT_55561 TRIREDRAFT_57185 TRIREDRAFT_104816 TRIREDRAFT_80058 TRIREDRAFT_81082 TRIREDRAFT_68812 TRIREDRAFT_69834	200	2.19	1.89954	0.0764814
20.01.07 amino acid/amino acid derivatives transport	1	0.59	TRIREDRAFT_57185	66	0.72	0.819444	1
20.01.11 amine / polyamine transport	2	1.19	TRIREDRAFT_57185 TRIREDRAFT_81082	35	0.38	3.13158	0.135579
20.01.13 lipid/fatty acid transport	4	2.38	TRIREDRAFT_57185 TRIREDRAFT_80058 TRIREDRAFT_81082 TRIREDRAFT_68812	99	1.08	2.2037	0.109846
20.01.15 electron transport	3	1.78	TRIREDRAFT_120008 TRIREDRAFT_4999 TRIREDRAFT_70842	269	2.95	0.60339	0.877895
20.01.23 allantoin and allantoate transport	1	0.59	TRIREDRAFT_69834	34	0.37	1.59459	0.469357
20.01.25 vitamine/cofactor transport	2	1.19	TRIREDRAFT_57185 TRIREDRAFT_69834	39	0.42	2.83333	0.161209
20.01.26 neurotransmitter transport	1	0.59	TRIREDRAFT_57185	29	0.31	1.90323	0.417443
20.01.27 drug/toxin transport	4	2.38	TRIREDRAFT_74953 TRIREDRAFT_56095 TRIREDRAFT_62488 TRIREDRAFT_65744	112	1.22	1.95082	0.151923
20.03 transport facilities	11	6.54	TRIREDRAFT_74953 TRIREDRAFT_55561 TRIREDRAFT_57185 TRIREDRAFT_104816 TRIREDRAFT_80058 TRIREDRAFT_65744 TRIREDRAFT_80639 TRIREDRAFT_5119 TRIREDRAFT_81082 TRIREDRAFT_68812 TRIREDRAFT_69834	542	5.94	1.10101	0.415503
20.03.01 channel / pore class transport	1	0.59	TRIREDRAFT_81082	50	0.54	1.09259	0.606506
20.03.02 carrier (electrochemical potential-driven transport)	2	1.19	TRIREDRAFT_80058 TRIREDRAFT_68812	92	1.00	1.19	0.508501
20.03.02.02 symporter	2	1.19	TRIREDRAFT_80058 TRIREDRAFT_68812	42	0.46	2.58696	0.180962
20.03.02.02.01 proton driven symporter	2	1.19	TRIREDRAFT_80058 TRIREDRAFT_68812	30	0.32	3.71875	0.105071
20.03.25 ABC transporters	2	1.19	TRIREDRAFT_74953 TRIREDRAFT_65744	73	0.80	1.4875	0.390789
20.09 transport routes	12	7.14	TRIREDRAFT_74953 TRIREDRAFT_56095 TRIREDRAFT_57185 TRIREDRAFT_104816 TRIREDRAFT_62488 TRIREDRAFT_80058 TRIREDRAFT_65744 TRIREDRAFT_80639 TRIREDRAFT_5119 TRIREDRAFT_81082 TRIREDRAFT_68812 TRIREDRAFT_69834	995	10.9	0.655046	0.962734
20.09.16 cellular export and secretion	7	4.16	TRIREDRAFT_74953 TRIREDRAFT_56095 TRIREDRAFT_62488 TRIREDRAFT_80058 TRIREDRAFT_65744 TRIREDRAFT_81082 TRIREDRAFT_68812	210	2.30	1.8087	0.0932676
20.09.16.01 Type I protein secretion system (ABC-type transport systems)	2	1.19	TRIREDRAFT_74953 TRIREDRAFT_65744	21	0.23	5.17391	0.056404
20.09.18 cellular import	8	4.76	TRIREDRAFT_57185 TRIREDRAFT_104816 TRIREDRAFT_80058 TRIREDRAFT_80639 TRIREDRAFT_5119 TRIREDRAFT_81082 TRIREDRAFT_68812 TRIREDRAFT_69834	363	3.98	1.19598	0.353821
20.09.18.07 non-vesicular cellular import	4	2.38	TRIREDRAFT_104816 TRIREDRAFT_80058 TRIREDRAFT_68812 TRIREDRAFT_69834	151	1.65	1.44242	0.303401
20.09.18.09 vesicular cellular import	1	0.59	TRIREDRAFT_80639	119	1.30	0.453846	1
20.09.18.09.01 endocytosis	1	0.59	TRIREDRAFT_80639	119	1.30	0.453846	1
30 CELLULAR COMMUNICATION/SIGNAL TRANSDUCTION MECHANISM	7	4.16	TRIREDRAFT_55561 TRIREDRAFT_108543 TRIREDRAFT_64125 TRIREDRAFT_122975 TRIREDRAFT_67761 TRIREDRAFT_68522 TRIREDRAFT_112439	561	6.15	0.676423	0.89945
30.01 cellular signalling	5	2.97	TRIREDRAFT_55561 TRIREDRAFT_108543 TRIREDRAFT_64125 TRIREDRAFT_67761 TRIREDRAFT_112439	482	5.28	0.5625	0.947187
30.01.05 enzyme mediated signal transduction	2	1.19	TRIREDRAFT_64125 TRIREDRAFT_67761	284	3.11	0.382637	0.969651
30.01.05.01 protein kinase	1	0.59	TRIREDRAFT_64125	134	1.47	0.401361	1
30.01.05.01.06 serine/threonine kinase	1	0.59	TRIREDRAFT_64125	66	0.72	0.819444	1
30.01.05.03 protease mediated signal transduction	1	0.59	TRIREDRAFT_67761	3	0.03	19.6667	0.0542865
30.05 transmembrane signal transduction	2	1.19	TRIREDRAFT_122975 TRIREDRAFT_68522	161	1.76	0.676136	1
30.05.01 receptor enzyme mediated signalling	1	0.59	TRIREDRAFT_122975	50	0.54	1.09259	0.606506
30.05.01.12 transmembrane receptor protein tyrosine kinase signalling pathways	1	0.59	TRIREDRAFT_122975	11	0.12	4.91667	0.185147
32 CELL RESCUE, DEFENSE AND VIRULENCE	16	9.52	TRIREDRAFT_53372 TRIREDRAFT_74953 TRIREDRAFT_56095 TRIREDRAFT_55561 TRIREDRAFT_62488 TRIREDRAFT_64125 TRIREDRAFT_65744 TRIREDRAFT_123079 TRIREDRAFT_5119 TRIREDRAFT_81082 TRIREDRAFT_123786 TRIREDRAFT_123955 TRIREDRAFT_69904 TRIREDRAFT_124079 TRIREDRAFT_112392 TRIREDRAFT_70842	1050	11.5	0.827826	0.825644
32.01 stress response	3	1.78	TRIREDRAFT_56095 TRIREDRAFT_64125 TRIREDRAFT_81082	588	6.45	0.275969	0.998995
32.01.11 nutrient starvation response	1	0.59	TRIREDRAFT_56095	37	0.40	1.475	0.498269
32.01.13 electromagnetic waves stress response (e.g. UV, X-ray)	1	0.59	TRIREDRAFT_64125	14	0.15	3.93333	0.229435
32.05 disease, virulence and defense	9	5.35	TRIREDRAFT_53372 TRIREDRAFT_74953 TRIREDRAFT_56095 TRIREDRAFT_55561 TRIREDRAFT_65744 TRIREDRAFT_5119 TRIREDRAFT_123786 TRIREDRAFT_123955 TRIREDRAFT_69904	298	3.26	1.6411	0.0994908
32.05.01 resistance proteins	4	2.38	TRIREDRAFT_74953 TRIREDRAFT_56095 TRIREDRAFT_65744 TRIREDRAFT_5119	125	1.37	1.73723	0.199098
32.05.01.01 antibiotic resistance	1	0.59	TRIREDRAFT_65744	9	0.09	6.55556	0.154225
32.05.01.03 chemical agent resistance	2	1.19	TRIREDRAFT_65744 TRIREDRAFT_5119	45	0.49	2.42857	0.201052
32.05.01.03.01 organic chemical agent resistance	1	0.59	TRIREDRAFT_65744	1	0.01	59	0.0184312
32.05.01.03.03 inorganic chemical agent resistance (e.g. heavy metals)	1	0.59	TRIREDRAFT_5119	12	0.13	4.53846	0.200184
32.05.03 defense related proteins	1	0.59	TRIREDRAFT_123786	51	0.55	1.07273	0.613798
32.05.05 virulence, disease factors	2	1.19	TRIREDRAFT_53372 TRIREDRAFT_55561	103	1.13	1.0531	0.569612
32.07 detoxification	7	4.16	TRIREDRAFT_74953 TRIREDRAFT_56095 TRIREDRAFT_62488 TRIREDRAFT_65744 TRIREDRAFT_123079 TRIREDRAFT_124079 TRIREDRAFT_70842	329	3.60	1.15556	0.404162
32.07.01 detoxification involving cytochrome P450	1	0.59	TRIREDRAFT_70842	52	0.57	1.03509	0.620957
32.07.05 detoxification by export	4	2.38	TRIREDRAFT_74953 TRIREDRAFT_56095 TRIREDRAFT_62488 TRIREDRAFT_65744	86	0.94	2.53191	0.074057
32.07.09 detoxification by degradation	1	0.59	TRIREDRAFT_124079	23	0.25	2.36	0.348445
32.10 degradation / modification of foreign (exogenous) compounds	1	0.59	TRIREDRAFT_112392	42	0.46	1.28261	0.543018
32.10.07 degradation / modification of foreign (exogenous) polysaccharides	1	0.59	TRIREDRAFT_112392	23	0.25	2.36	0.348445
34 INTERACTION WITH THE ENVIRONMENT	10	5.95	TRIREDRAFT_74282 TRIREDRAFT_64125 TRIREDRAFT_80058 TRIREDRAFT_80019 TRIREDRAFT_122975 TRIREDRAFT_123079 TRIREDRAFT_80639 TRIREDRAFT_5119 TRIREDRAFT_68812 TRIREDRAFT_123967	626	6.86	0.867347	0.726021
34.01 homeostasis	5	2.97	TRIREDRAFT_80058 TRIREDRAFT_123079 TRIREDRAFT_80639 TRIREDRAFT_5119 TRIREDRAFT_68812	263	2.88	1.03125	0.535973
34.01.01 homeostasis of cations	4	2.38	TRIREDRAFT_80058 TRIREDRAFT_80639 TRIREDRAFT_5119 TRIREDRAFT_68812	224	2.45	0.971429	0.595858
34.01.01.01 homeostasis of metal ions (Na, K, Ca etc.)	2	1.19	TRIREDRAFT_80639 TRIREDRAFT_5119	149	1.63	0.730061	1
34.01.01.03 homeostasis of protons	2	1.19	TRIREDRAFT_80058 TRIREDRAFT_68812	57	0.62	1.91935	0.283039
34.01.03 homeostasis of anions	1	0.59	TRIREDRAFT_123079	29	0.31	1.90323	0.417443
34.01.03.05 homeostasis of chloride	1	0.59	TRIREDRAFT_123079	10	0.10	5.9	0.169829
34.07 cell adhesion	2	1.19	TRIREDRAFT_74282 TRIREDRAFT_122975	38	0.41	2.90244	0.154718
34.11 cellular sensing and response to external stimulus	3	1.78	TRIREDRAFT_64125 TRIREDRAFT_80019 TRIREDRAFT_123967	272	2.98	0.597315	0.882542
34.11.01 photoperception and response	2	1.19	TRIREDRAFT_64125 TRIREDRAFT_80019	43	0.47	2.53191	0.187626
40 CELL FATE	2	1.19	TRIREDRAFT_67761 TRIREDRAFT_68522	465	5.10	0.233333	0.99858
40.01 cell growth / morphogenesis	1	0.59	TRIREDRAFT_68522	325	3.56	0.16573	0.997882
40.02.03 activity of intercellular mediators	1	0.59	TRIREDRAFT_68522	11	0.12	4.91667	0.185147
40.02.03.05 growth factors	1	0.59	TRIREDRAFT_68522	5	0.05	11.8	0.0888395
40.10 cell death	1	0.59	TRIREDRAFT_67761	141	1.54	0.383117	1
41 DEVELOPMENT (Systemic)	1	0.59	TRIREDRAFT_81082	90	0.98	0.602041	1
41.01 fungal/microorganismic development	1	0.59	TRIREDRAFT_81082	90	0.98	0.602041	1
41.01.01 mating (fertilization)	1	0.59	TRIREDRAFT_81082	41	0.44	1.34091	0.534397
42 BIOGENESIS OF CELLULAR COMPONENTS	6	3.57	TRIREDRAFT_74282 TRIREDRAFT_64125 TRIREDRAFT_122780 TRIREDRAFT_80019 TRIREDRAFT_122975 TRIREDRAFT_81004	1026	11.2	0.31875	0.999923
42.01 cell wall	1	0.59	TRIREDRAFT_122780	239	2.62	0.225191	0.988955
42.16 mitochondrion	1	0.59	TRIREDRAFT_80019	145	1.59	0.371069	1
42.27 extracellular / secretion proteins	3	1.78	TRIREDRAFT_74282 TRIREDRAFT_122975 TRIREDRAFT_81004	22	0.24	7.41667	0.00732086
42.27.01 extracellular matrix	2	1.19	TRIREDRAFT_74282 TRIREDRAFT_122975	3	0.03	39.6667	0.00100086
42.29 bud / growth tip	1	0.59	TRIREDRAFT_64125	25	0.27	2.18519	0.372303
43 CELL TYPE DIFFERENTIATION	6	3.57	TRIREDRAFT_53372 TRIREDRAFT_55561 TRIREDRAFT_64125 TRIREDRAFT_110910 TRIREDRAFT_124007 TRIREDRAFT_112439	498	5.46	0.653846	0.90332
43.01 fungal/microorganismic cell type differentiation	6	3.57	TRIREDRAFT_53372 TRIREDRAFT_55561 TRIREDRAFT_64125 TRIREDRAFT_110910 TRIREDRAFT_124007 TRIREDRAFT_112439	498	5.46	0.653846	0.90332
43.01.03 fungal and other eukaryotic cell type differentiation	6	3.57	TRIREDRAFT_53372 TRIREDRAFT_55561 TRIREDRAFT_64125 TRIREDRAFT_110910 TRIREDRAFT_124007 TRIREDRAFT_112439	498	5.46	0.653846	0.90332
43.01.03.05 budding, cell polarity and filament formation	2	1.19	TRIREDRAFT_64125 TRIREDRAFT_110910	258	2.83	0.420495	0.954018
43.01.03.07 development of conidia	1	0.59	TRIREDRAFT_53372	10	0.10	5.9	0.169829
99 UNCLASSIFIED PROTEINS	105	62.5	TRIREDRAFT_44362 TRIREDRAFT_102776 TRIREDRAFT_102908 TRIREDRAFT_102999 TRIREDRAFT_119825 TRIREDRAFT_103276 TRIREDRAFT_44640 TRIREDRAFT_102909 TRIREDRAFT_119779 TRIREDRAFT_54007 TRIREDRAFT_119857 TRIREDRAFT_54768 TRIREDRAFT_55990 TRIREDRAFT_119989 TRIREDRAFT_72091 TRIREDRAFT_120031 TRIREDRAFT_103822 TRIREDRAFT_120060 TRIREDRAFT_104209 TRIREDRAFT_120359 TRIREDRAFT_104549 TRIREDRAFT_120415 TRIREDRAF…	3705	40.6	1.53941	6.8015e-09

## Sheet: funcat down cellulose
Functional category analysis of genes consistently down-regulated on cellulose (up regulated upon sexual development)
in CBS999.97 and FF1/FF2 strains (220 genes)
(threshold for significant enrichment of function: p-value 0.05E-03)
FUNCTIONAL CATEGORY	abs SET	rel SET	genes SET	abs GENOME	rel GENOME	rel SET/rel GENOME	P-VALUE
01 METABOLISM	107	48.6	TRIREDRAFT_102735 TRIREDRAFT_102487 TRIREDRAFT_103136 TRIREDRAFT_43701 TRIREDRAFT_54129 TRIREDRAFT_54239 TRIREDRAFT_73631 TRIREDRAFT_73618 TRIREDRAFT_102499 TRIREDRAFT_73621 TRIREDRAFT_73623 TRIREDRAFT_55723 TRIREDRAFT_31248 TRIREDRAFT_55179 TRIREDRAFT_104390 TRIREDRAFT_56418 TRIREDRAFT_35534 TRIREDRAFT_56272 TRIREDRAFT_57101 TRIREDRAFT_2489 TRIREDRAFT_56236 TRIREDRAFT_56687 TRIREDRAFT_58511 TRIR…	2966	32.5	1.49538	3.88343e-07
01.01 amino acid metabolism	13	5.90	TRIREDRAFT_54129 TRIREDRAFT_55179 TRIREDRAFT_121856 TRIREDRAFT_65067 TRIREDRAFT_66795 TRIREDRAFT_110316 TRIREDRAFT_81339 TRIREDRAFT_69210 TRIREDRAFT_81955 TRIREDRAFT_69648 TRIREDRAFT_69811 TRIREDRAFT_70910 TRIREDRAFT_70949	452	4.95	1.19192	0.296816
01.01.03 assimilation of ammonia, metabolism of the glutamate group	2	0.90	TRIREDRAFT_55179 TRIREDRAFT_81955	90	0.98	0.918367	1
01.01.03.03 metabolism of proline	1	0.45	TRIREDRAFT_55179	12	0.13	3.46154	0.25425
01.01.03.03.01 biosynthesis of proline	1	0.45	TRIREDRAFT_55179	8	0.08	5.625	0.177604
01.01.03.03.02 degradation of proline	1	0.45	TRIREDRAFT_55179	7	0.07	6.42857	0.157247
01.01.03.05 metabolism of arginine	1	0.45	TRIREDRAFT_55179	33	0.36	1.25	0.554115
01.01.03.05.01 biosynthesis of arginine	1	0.45	TRIREDRAFT_55179	24	0.26	1.73077	0.444074
01.01.03.05.02 degradation of arginine	1	0.45	TRIREDRAFT_55179	8	0.08	5.625	0.177604
01.01.05 metabolism of urea cycle, creatine and polyamines	1	0.45	TRIREDRAFT_55179	37	0.40	1.125	0.595781
01.01.05.01 metabolism of polyamines	1	0.45	TRIREDRAFT_55179	13	0.14	3.21429	0.272273
01.01.05.01.01 biosynthesis of polyamines	1	0.45	TRIREDRAFT_55179	5	0.05	9	0.115018
01.01.09 metabolism of the cysteine - aromatic group	6	2.72	TRIREDRAFT_121856 TRIREDRAFT_66795 TRIREDRAFT_81339 TRIREDRAFT_69648 TRIREDRAFT_70910 TRIREDRAFT_70949	169	1.85	1.47027	0.224094
01.01.09.01 metabolism of glycine	4	1.81	TRIREDRAFT_121856 TRIREDRAFT_66795 TRIREDRAFT_81339 TRIREDRAFT_70910	29	0.31	5.83871	0.00488311
01.01.09.01.01 biosynthesis of glycine	4	1.81	TRIREDRAFT_121856 TRIREDRAFT_66795 TRIREDRAFT_81339 TRIREDRAFT_70910	23	0.25	7.24	0.00203837
01.01.09.01.02 degradation of glycine	1	0.45	TRIREDRAFT_81339	10	0.10	4.5	0.216859
01.01.09.02 metabolism of serine	1	0.45	TRIREDRAFT_81339	39	0.42	1.07143	0.615137
01.01.09.02.01 biosynthesis of serine	1	0.45	TRIREDRAFT_81339	16	0.17	2.64706	0.323782
01.01.09.02.02 degradation of serine	1	0.45	TRIREDRAFT_81339	8	0.08	5.625	0.177604
01.01.09.04 metabolism of phenylalanine	3	1.36	TRIREDRAFT_121856 TRIREDRAFT_69648 TRIREDRAFT_70949	46	0.50	2.72	0.098958
01.01.09.04.01 biosynthesis of phenylalanine	3	1.36	TRIREDRAFT_121856 TRIREDRAFT_69648 TRIREDRAFT_70949	25	0.27	5.03704	0.0215698
01.01.09.04.02 degradation of phenylalanine	3	1.36	TRIREDRAFT_121856 TRIREDRAFT_69648 TRIREDRAFT_70949	26	0.28	4.85714	0.0239591
01.01.09.05 metabolism of tyrosine	1	0.45	TRIREDRAFT_121856	32	0.35	1.28571	0.543047
01.01.09.05.02 degradation of tyrosine	1	0.45	TRIREDRAFT_121856	12	0.13	3.46154	0.25425
01.01.11 metabolism of the pyruvate family (alanine, isoleucine, leucine, valine) and D-alanine	1	0.45	TRIREDRAFT_70949	53	0.58	0.775862	1
01.01.11.02 metabolism of isoleucine	1	0.45	TRIREDRAFT_70949	21	0.23	1.95652	0.401689
01.01.11.02.01 biosynthesis of isoleucine	1	0.45	TRIREDRAFT_70949	14	0.15	3	0.289862
01.01.11.03 metabolism of valine	1	0.45	TRIREDRAFT_70949	19	0.20	2.25	0.37166
01.01.11.03.01 biosynthesis of valine	1	0.45	TRIREDRAFT_70949	12	0.13	3.46154	0.25425
01.02 nitrogen, sulfur and selenium metabolism	17	7.72	TRIREDRAFT_104390 TRIREDRAFT_76366 TRIREDRAFT_61504 TRIREDRAFT_123251 TRIREDRAFT_110689 TRIREDRAFT_123468 TRIREDRAFT_81339 TRIREDRAFT_111049 TRIREDRAFT_81511 TRIREDRAFT_69291 TRIREDRAFT_69210 TRIREDRAFT_81955 TRIREDRAFT_69529 TRIREDRAFT_69563 TRIREDRAFT_69648 TRIREDRAFT_124002 TRIREDRAFT_112239	227	2.49	3.1004	3.33833e-05
01.02.02 nitrogen metabolism	1	0.45	TRIREDRAFT_76366	46	0.50	0.9	1
01.02.02.09 catabolism of nitrogenous compounds	1	0.45	TRIREDRAFT_76366	22	0.24	1.875	0.416163
01.02.07 regulation of nitrogen, sulfur and selenium metabolism	3	1.36	TRIREDRAFT_104390 TRIREDRAFT_110689 TRIREDRAFT_69563	58	0.63	2.15873	0.164192
01.02.07.01 regulation of nitrogen metabolism	1	0.45	TRIREDRAFT_104390	23	0.25	1.8	0.430289
01.03 nucleotide/nucleoside/nucleobase metabolism	4	1.81	TRIREDRAFT_31248 TRIREDRAFT_2489 TRIREDRAFT_69210 TRIREDRAFT_70960	376	4.12	0.43932	1
01.03.01 purin nucleotide/nucleoside/nucleobase metabolism	1	0.45	TRIREDRAFT_70960	142	1.55	0.290323	1
01.03.01.01 purine nucleotide /nucleoside/nucleobase catabolism	1	0.45	TRIREDRAFT_70960	11	0.12	3.75	0.235782
01.03.16 polynucleotide degradation	3	1.36	TRIREDRAFT_31248 TRIREDRAFT_2489 TRIREDRAFT_69210	112	1.22	1.11475	0.510312
01.03.16.03 DNA degradation	1	0.45	TRIREDRAFT_69210	14	0.15	3	0.289862
01.04 phosphate metabolism	1	0.45	TRIREDRAFT_60419	546	5.99	0.0751252	0.999999
01.05 C-compound and carbohydrate metabolism	38	17.2	TRIREDRAFT_102735 TRIREDRAFT_103136 TRIREDRAFT_54239 TRIREDRAFT_73631 TRIREDRAFT_102499 TRIREDRAFT_73623 TRIREDRAFT_56418 TRIREDRAFT_56236 TRIREDRAFT_105768 TRIREDRAFT_3283 TRIREDRAFT_59508 TRIREDRAFT_59396 TRIREDRAFT_121441 TRIREDRAFT_60784 TRIREDRAFT_71532 TRIREDRAFT_62263 TRIREDRAFT_78713 TRIREDRAFT_49274 TRIREDRAFT_122511 TRIREDRAFT_65067 TRIREDRAFT_64906 TRIREDRAFT_25224 TRIREDRAFT_110317 TR…	1145	12.5	1.376	0.0246184
01.05.02 sugar, glucoside, polyol and carboxylate metabolism	6	2.72	TRIREDRAFT_56418 TRIREDRAFT_65067 TRIREDRAFT_25224 TRIREDRAFT_123238 TRIREDRAFT_69736 TRIREDRAFT_23382	243	2.66	1.02256	0.536035
01.05.02.04 sugar, glucoside, polyol and carboxylate anabolism	1	0.45	TRIREDRAFT_25224	73	0.80	0.5625	1
01.05.02.07 sugar, glucoside, polyol and carboxylate catabolism	5	2.27	TRIREDRAFT_56418 TRIREDRAFT_65067 TRIREDRAFT_25224 TRIREDRAFT_123238 TRIREDRAFT_23382	169	1.85	1.22703	0.386868
01.05.03 polysaccharide metabolism	9	4.09	TRIREDRAFT_102735 TRIREDRAFT_56418 TRIREDRAFT_71532 TRIREDRAFT_78713 TRIREDRAFT_122511 TRIREDRAFT_64906 TRIREDRAFT_110317 TRIREDRAFT_42152 TRIREDRAFT_70021	191	2.09	1.95694	0.0417396
01.05.03.03 chitin metabolism	1	0.45	TRIREDRAFT_110317	26	0.28	1.60714	0.470657
01.05.03.03.04 chitin anabolism	1	0.45	TRIREDRAFT_110317	19	0.20	2.25	0.37166
01.05.05 C-1 compound metabolism	1	0.45	TRIREDRAFT_81339	21	0.23	1.95652	0.401689
01.05.05.07 C-1 compound catabolism	1	0.45	TRIREDRAFT_81339	14	0.15	3	0.289862
01.05.06 C-2 compound and organic acid metabolism	1	0.45	TRIREDRAFT_103136	31	0.34	1.32353	0.531706
01.05.09 aminosaccharide metabolism	1	0.45	TRIREDRAFT_69700	53	0.58	0.775862	1
01.05.10 aliphatic hydrocarbon metabolism	1	0.45	TRIREDRAFT_123468	5	0.05	9	0.115018
01.05.10.07 aliphatic hydrocarbon catabolism	1	0.45	TRIREDRAFT_123468	5	0.05	9	0.115018
01.05.11 aromate metabolism	4	1.81	TRIREDRAFT_54239 TRIREDRAFT_73623 TRIREDRAFT_59396 TRIREDRAFT_70949	56	0.61	2.96721	0.0457381
01.05.11.07 aromate catabolism	4	1.81	TRIREDRAFT_54239 TRIREDRAFT_73623 TRIREDRAFT_59396 TRIREDRAFT_70949	41	0.44	4.11364	0.0166369
01.05.11.07.01 aerobic aromate catabolism	3	1.36	TRIREDRAFT_54239 TRIREDRAFT_73623 TRIREDRAFT_59396	39	0.42	3.2381	0.0671771
01.05.11.07.02 anaerobic aromate catabolism	1	0.45	TRIREDRAFT_70949	6	0.06	7.5	0.136389
01.05.25 regulation of C-compound and carbohydrate metabolism	3	1.36	TRIREDRAFT_102499 TRIREDRAFT_27939 TRIREDRAFT_69563	159	1.74	0.781609	1
01.06 lipid, fatty acid and isoprenoid metabolism	22	10	TRIREDRAFT_103136 TRIREDRAFT_35534 TRIREDRAFT_56236 TRIREDRAFT_56687 TRIREDRAFT_59196 TRIREDRAFT_59508 TRIREDRAFT_59396 TRIREDRAFT_78713 TRIREDRAFT_4737 TRIREDRAFT_65036 TRIREDRAFT_109357 TRIREDRAFT_109237 TRIREDRAFT_65055 TRIREDRAFT_123149 TRIREDRAFT_80654 TRIREDRAFT_123468 TRIREDRAFT_81955 TRIREDRAFT_111838 TRIREDRAFT_69563 TRIREDRAFT_69736 TRIREDRAFT_69811 TRIREDRAFT_70339	652	7.15	1.3986	0.0684724
01.06.02 membrane lipid metabolism	2	0.90	TRIREDRAFT_80654 TRIREDRAFT_69736	124	1.36	0.661765	1
01.06.02.02 glycolipid metabolism	1	0.45	TRIREDRAFT_80654	34	0.37	1.21622	0.564916
01.06.02.03 sphingolipid metabolism	1	0.45	TRIREDRAFT_69736	7	0.07	6.42857	0.157247
01.06.05 fatty acid metabolism	3	1.36	TRIREDRAFT_103136 TRIREDRAFT_65055 TRIREDRAFT_81955	113	1.23	1.10569	0.5163
01.06.06 isoprenoid metabolism	7	3.18	TRIREDRAFT_35534 TRIREDRAFT_56236 TRIREDRAFT_59196 TRIREDRAFT_109357 TRIREDRAFT_109237 TRIREDRAFT_81955 TRIREDRAFT_70339	135	1.48	2.14865	0.0448454
01.06.06.05 sesquiterpenes metabolism	2	0.90	TRIREDRAFT_109237 TRIREDRAFT_70339	9	0.09	10	0.0186689
01.06.06.07 diterpenes metabolism	1	0.45	TRIREDRAFT_35534	3	0.03	15	0.0706821
01.06.06.11 tetracyclic and pentacyclic triterpenes (cholesterin, steroids and hopanoids) metabolism	4	1.81	TRIREDRAFT_56236 TRIREDRAFT_59196 TRIREDRAFT_109357 TRIREDRAFT_81955	104	1.14	1.58772	0.242652
01.06.10 regulation of lipid, fatty acid and isoprenoid metabolism	2	0.90	TRIREDRAFT_123149 TRIREDRAFT_69563	29	0.31	2.90323	0.154298
01.07 metabolism of vitamins, cofactors, and prosthetic groups	9	4.09	TRIREDRAFT_54239 TRIREDRAFT_56236 TRIREDRAFT_3283 TRIREDRAFT_59196 TRIREDRAFT_121856 TRIREDRAFT_62263 TRIREDRAFT_109357 TRIREDRAFT_81339 TRIREDRAFT_69811	281	3.08	1.32792	0.238607
01.07.01 biosynthesis of vitamins, cofactors, and prosthetic groups	2	0.90	TRIREDRAFT_56236 TRIREDRAFT_69811	160	1.75	0.514286	1
01.07.03 catabolism of vitamins, cofactors, and prosthetic groups	1	0.45	TRIREDRAFT_62263	11	0.12	3.75	0.235782
01.07.04 utilization of vitamins, cofactors, and prosthetic groups	1	0.45	TRIREDRAFT_54239	13	0.14	3.21429	0.272273
01.20 secondary metabolism	60	27.2	TRIREDRAFT_102487 TRIREDRAFT_43701 TRIREDRAFT_54239 TRIREDRAFT_73631 TRIREDRAFT_73618 TRIREDRAFT_102499 TRIREDRAFT_73621 TRIREDRAFT_73623 TRIREDRAFT_55723 TRIREDRAFT_104390 TRIREDRAFT_35534 TRIREDRAFT_56272 TRIREDRAFT_57101 TRIREDRAFT_56687 TRIREDRAFT_58511 TRIREDRAFT_76366 TRIREDRAFT_59119 TRIREDRAFT_105363 TRIREDRAFT_59315 TRIREDRAFT_3283 TRIREDRAFT_59396 TRIREDRAFT_39587 TRIREDRAFT_76995 TRIRE…	910	9.98	2.72545	1.47494e-13
01.20.01 metabolism of primary metabolic sugar derivatives	1	0.45	TRIREDRAFT_65067	15	0.16	2.8125	0.307029
01.20.01.09 metabolism of aminoglycoside antibiotics	1	0.45	TRIREDRAFT_65067	3	0.03	15	0.0706821
01.20.05 metabolism of acetic acid derivatives	7	3.18	TRIREDRAFT_73618 TRIREDRAFT_73621 TRIREDRAFT_59315 TRIREDRAFT_106272 TRIREDRAFT_60118 TRIREDRAFT_65172 TRIREDRAFT_65036	43	0.47	6.76596	6.67048e-05
01.20.05.03 metabolism of alkanes, alkenes, alkanals, alkanols	1	0.45	TRIREDRAFT_65036	9	0.09	5	0.19747
01.20.05.11 metabolism of polyketides	6	2.72	TRIREDRAFT_73618 TRIREDRAFT_73621 TRIREDRAFT_59315 TRIREDRAFT_106272 TRIREDRAFT_60118 TRIREDRAFT_65172	21	0.23	11.8261	7.39879e-06
01.20.13 metabolism of derivatives of homoisopentenyl pyrophosphate	1	0.45	TRIREDRAFT_35534	3	0.03	15	0.0706821
01.20.17 metabolism of secondary products derived from primary amino acids	2	0.90	TRIREDRAFT_66795 TRIREDRAFT_70910	52	0.57	1.57895	0.358526
01.20.17.03 metabolism of amines	2	0.90	TRIREDRAFT_66795 TRIREDRAFT_70910	19	0.20	4.5	0.0757878
01.20.35 metabolism of secondary products derived from L-phenylalanine and L-tyrosine	1	0.45	TRIREDRAFT_105363	33	0.36	1.25	0.554115
01.20.36 non-ribosomal peptide synthesis	1	0.45	TRIREDRAFT_59315	17	0.18	2.5	0.340132
01.20.37 metabolism of peptide derived compounds	2	0.90	TRIREDRAFT_104390 TRIREDRAFT_69811	37	0.40	2.25	0.224369
01.20.37.01 metabolism of thioredoxin, glutaredoxin, glutathion	2	0.90	TRIREDRAFT_104390 TRIREDRAFT_69811	21	0.23	3.91304	0.0902301
01.25 extracellular metabolism	5	2.27	TRIREDRAFT_102735 TRIREDRAFT_54239 TRIREDRAFT_56418 TRIREDRAFT_59508 TRIREDRAFT_71532	48	0.52	4.36538	0.00576279
01.25.01 extracellular polysaccharide degradation	3	1.36	TRIREDRAFT_102735 TRIREDRAFT_56418 TRIREDRAFT_71532	22	0.24	5.66667	0.0152252
01.25.07 extracellular ester compound degradation	1	0.45	TRIREDRAFT_59508	7	0.07	6.42857	0.157247
01.25.09 extracellular lignin degradation	1	0.45	TRIREDRAFT_54239	5	0.05	9	0.115018
02 ENERGY	12	5.45	TRIREDRAFT_103015 TRIREDRAFT_103136 TRIREDRAFT_76366 TRIREDRAFT_61504 TRIREDRAFT_71532 TRIREDRAFT_65036 TRIREDRAFT_64906 TRIREDRAFT_25224 TRIREDRAFT_123251 TRIREDRAFT_81019 TRIREDRAFT_69291 TRIREDRAFT_69210	508	5.57	0.978456	0.573669
02.01 glycolysis and gluconeogenesis	1	0.45	TRIREDRAFT_81019	93	1.02	0.441176	1
02.11 electron transport and membrane-associated energy conservation	5	2.27	TRIREDRAFT_103015 TRIREDRAFT_103136 TRIREDRAFT_76366 TRIREDRAFT_61504 TRIREDRAFT_69210	131	1.43	1.58741	0.20968
02.11.07 regulation of electron transport and membrane-associated energy conservation	1	0.45	TRIREDRAFT_69210	10	0.10	4.5	0.216859
02.13 respiration	4	1.81	TRIREDRAFT_103136 TRIREDRAFT_123251 TRIREDRAFT_69291 TRIREDRAFT_69210	154	1.68	1.07738	0.512446
02.13.01 anaerobic respiration	3	1.36	TRIREDRAFT_123251 TRIREDRAFT_69291 TRIREDRAFT_69210	11	0.12	11.3333	0.00198296
02.16 fermentation	1	0.45	TRIREDRAFT_103136	72	0.78	0.576923	1
02.16.03 lactate fermentation	1	0.45	TRIREDRAFT_103136	10	0.10	4.5	0.216859
02.19 metabolism of energy reserves (e.g. glycogen, trehalose)	3	1.36	TRIREDRAFT_71532 TRIREDRAFT_64906 TRIREDRAFT_25224	52	0.57	2.38596	0.130104
02.45 energy conversion and regeneration	3	1.36	TRIREDRAFT_103015 TRIREDRAFT_76366 TRIREDRAFT_65036	74	0.81	1.67901	0.264669
10 CELL CYCLE AND DNA PROCESSING	4	1.81	TRIREDRAFT_59726 TRIREDRAFT_59196 TRIREDRAFT_110317 TRIREDRAFT_69563	1014	11.1	0.163063	1
10.01 DNA processing	1	0.45	TRIREDRAFT_59726	554	6.07	0.0741351	0.999999
10.01.05 DNA recombination and DNA repair	1	0.45	TRIREDRAFT_59726	281	3.08	0.146104	1
10.01.05.01 DNA repair	1	0.45	TRIREDRAFT_59726	238	2.61	0.172414	1
10.03 cell cycle	3	1.36	TRIREDRAFT_59196 TRIREDRAFT_110317 TRIREDRAFT_69563	662	7.26	0.187328	0.999991
10.03.01 mitotic cell cycle and cell cycle control	1	0.45	TRIREDRAFT_69563	472	5.17	0.0870406	0.999993
10.03.02 meiosis	1	0.45	TRIREDRAFT_59196	111	1.21	0.371901	1
10.03.03 cytokinesis (cell division) /septum formation and hydrolysis	2	0.90	TRIREDRAFT_110317 TRIREDRAFT_69563	167	1.83	0.491803	1
11 TRANSCRIPTION	7	3.18	TRIREDRAFT_102499 TRIREDRAFT_31248 TRIREDRAFT_104390 TRIREDRAFT_2489 TRIREDRAFT_122523 TRIREDRAFT_109357 TRIREDRAFT_110689	1091	11.9	0.267227	0.999999
11.02 RNA synthesis	4	1.81	TRIREDRAFT_102499 TRIREDRAFT_104390 TRIREDRAFT_122523 TRIREDRAFT_110689	834	9.14	0.198031	0.999999
11.02.03 mRNA synthesis	4	1.81	TRIREDRAFT_102499 TRIREDRAFT_104390 TRIREDRAFT_122523 TRIREDRAFT_110689	751	8.23	0.219927	0.999992
11.02.03.01 general transcription activities	1	0.45	TRIREDRAFT_104390	169	1.85	0.243243	1
11.02.03.04 transcriptional control	3	1.36	TRIREDRAFT_102499 TRIREDRAFT_122523 TRIREDRAFT_110689	641	7.03	0.193457	0.999986
11.02.03.04.01 transcription activation	1	0.45	TRIREDRAFT_102499	145	1.59	0.283019	1
11.04 RNA processing	3	1.36	TRIREDRAFT_31248 TRIREDRAFT_2489 TRIREDRAFT_109357	428	4.69	0.289979	0.998364
11.04.03 mRNA processing (splicing, 5^-, 3^-end processing)	3	1.36	TRIREDRAFT_31248 TRIREDRAFT_2489 TRIREDRAFT_109357	259	2.84	0.478873	1
11.04.03.01 splicing	1	0.45	TRIREDRAFT_109357	202	2.21	0.20362	1
14 PROTEIN FATE (folding, modification, destination)	12	5.45	TRIREDRAFT_73897 TRIREDRAFT_103813 TRIREDRAFT_58669 TRIREDRAFT_105279 TRIREDRAFT_35726 TRIREDRAFT_121495 TRIREDRAFT_109357 TRIREDRAFT_109276 TRIREDRAFT_123234 TRIREDRAFT_81087 TRIREDRAFT_111838 TRIREDRAFT_124051	1332	14.6	0.373288	0.999996
14.07 protein modification	10	4.54	TRIREDRAFT_103813 TRIREDRAFT_58669 TRIREDRAFT_105279 TRIREDRAFT_35726 TRIREDRAFT_121495 TRIREDRAFT_109276 TRIREDRAFT_123234 TRIREDRAFT_81087 TRIREDRAFT_111838 TRIREDRAFT_124051	771	8.45	0.537278	0.991937
14.07.03 modification by phosphorylation, dephosphorylation, autophosphorylation	1	0.45	TRIREDRAFT_103813	234	2.56	0.175781	1
14.07.11 protein processing (proteolytic)	7	3.18	TRIREDRAFT_58669 TRIREDRAFT_105279 TRIREDRAFT_35726 TRIREDRAFT_109276 TRIREDRAFT_81087 TRIREDRAFT_111838 TRIREDRAFT_124051	128	1.40	2.27143	0.0351779
14.13 protein/peptide degradation	11	5	TRIREDRAFT_73897 TRIREDRAFT_58669 TRIREDRAFT_105279 TRIREDRAFT_35726 TRIREDRAFT_121495 TRIREDRAFT_109357 TRIREDRAFT_109276 TRIREDRAFT_123234 TRIREDRAFT_81087 TRIREDRAFT_111838 TRIREDRAFT_124051	384	4.21	1.18765	0.323111
14.13.01 cytoplasmic and nuclear protein degradation	6	2.72	TRIREDRAFT_73897 TRIREDRAFT_58669 TRIREDRAFT_121495 TRIREDRAFT_109357 TRIREDRAFT_123234 TRIREDRAFT_81087	258	2.83	0.961131	1
14.13.04 lysosomal and vacuolar protein degradation	4	1.81	TRIREDRAFT_121495 TRIREDRAFT_123234 TRIREDRAFT_81087 TRIREDRAFT_111838	31	0.34	5.32353	0.00623069
14.13.04.02 vacuolar protein degradation	3	1.36	TRIREDRAFT_121495 TRIREDRAFT_123234 TRIREDRAFT_81087	15	0.16	8.5	0.00509188
16 PROTEIN WITH BINDING FUNCTION OR COFACTOR REQUIREMENT (structural or catalytic)	31	14.0	TRIREDRAFT_102487 TRIREDRAFT_103015 TRIREDRAFT_103136 TRIREDRAFT_73897 TRIREDRAFT_102499 TRIREDRAFT_55179 TRIREDRAFT_56272 TRIREDRAFT_2489 TRIREDRAFT_59726 TRIREDRAFT_77703 TRIREDRAFT_121856 TRIREDRAFT_71532 TRIREDRAFT_62263 TRIREDRAFT_65067 TRIREDRAFT_109357 TRIREDRAFT_65055 TRIREDRAFT_66795 TRIREDRAFT_110689 TRIREDRAFT_123468 TRIREDRAFT_123473 TRIREDRAFT_81339 TRIREDRAFT_69291 TRIREDRAFT_69210 …	2682	29.4	0.47619	1
16.01 protein binding	5	2.27	TRIREDRAFT_73897 TRIREDRAFT_109357 TRIREDRAFT_111838 TRIREDRAFT_23382 TRIREDRAFT_70960	1441	15.8	0.143671	1
16.03 nucleic acid binding	6	2.72	TRIREDRAFT_102499 TRIREDRAFT_2489 TRIREDRAFT_59726 TRIREDRAFT_109357 TRIREDRAFT_110689 TRIREDRAFT_69210	721	7.91	0.343869	0.999695
16.03.01 DNA binding	4	1.81	TRIREDRAFT_102499 TRIREDRAFT_59726 TRIREDRAFT_110689 TRIREDRAFT_69210	396	4.34	0.417051	1
16.03.03 RNA binding	2	0.90	TRIREDRAFT_2489 TRIREDRAFT_109357	310	3.40	0.264706	1
16.05 polysaccharide binding	1	0.45	TRIREDRAFT_71532	23	0.25	1.8	0.430289
16.17 metal binding	11	5	TRIREDRAFT_102487 TRIREDRAFT_73897 TRIREDRAFT_55179 TRIREDRAFT_56272 TRIREDRAFT_121856 TRIREDRAFT_62263 TRIREDRAFT_65055 TRIREDRAFT_123473 TRIREDRAFT_69291 TRIREDRAFT_69210 TRIREDRAFT_70949	628	6.88	0.726744	0.90013
16.17.01 calcium binding	1	0.45	TRIREDRAFT_73897	73	0.80	0.5625	1
16.17.05 sodium binding	1	0.45	TRIREDRAFT_123473	12	0.13	3.46154	0.25425
16.17.07 magnesium binding	1	0.45	TRIREDRAFT_70949	105	1.15	0.391304	1
16.17.09 heavy metal binding (Cu, Fe, Zn)	8	3.63	TRIREDRAFT_102487 TRIREDRAFT_73897 TRIREDRAFT_56272 TRIREDRAFT_121856 TRIREDRAFT_62263 TRIREDRAFT_65055 TRIREDRAFT_69291 TRIREDRAFT_69210	404	4.43	0.819413	1
16.19 nucleotide/nucleoside/nucleobase binding	4	1.81	TRIREDRAFT_77703 TRIREDRAFT_65067 TRIREDRAFT_123473 TRIREDRAFT_23382	763	8.37	0.216249	0.999994
16.19.03 ATP binding	4	1.81	TRIREDRAFT_77703 TRIREDRAFT_65067 TRIREDRAFT_123473 TRIREDRAFT_23382	570	6.25	0.2896	0.999611
16.21 complex cofactor/cosubstrate/vitamine binding	17	7.72	TRIREDRAFT_102487 TRIREDRAFT_103015 TRIREDRAFT_103136 TRIREDRAFT_56272 TRIREDRAFT_59726 TRIREDRAFT_62263 TRIREDRAFT_65055 TRIREDRAFT_66795 TRIREDRAFT_123468 TRIREDRAFT_81339 TRIREDRAFT_69291 TRIREDRAFT_69210 TRIREDRAFT_81955 TRIREDRAFT_37921 TRIREDRAFT_52432 TRIREDRAFT_70910 TRIREDRAFT_70949	370	4.05	1.90617	0.00813589
16.21.01 heme binding	7	3.18	TRIREDRAFT_102487 TRIREDRAFT_56272 TRIREDRAFT_62263 TRIREDRAFT_65055 TRIREDRAFT_81955 TRIREDRAFT_37921 TRIREDRAFT_52432	62	0.68	4.67647	0.000690595
16.21.05 FAD/FMN binding	9	4.09	TRIREDRAFT_103015 TRIREDRAFT_103136 TRIREDRAFT_59726 TRIREDRAFT_66795 TRIREDRAFT_123468 TRIREDRAFT_69291 TRIREDRAFT_69210 TRIREDRAFT_81955 TRIREDRAFT_70910	104	1.14	3.58772	0.000889206
16.21.07 NAD/NADP binding	3	1.36	TRIREDRAFT_66795 TRIREDRAFT_81955 TRIREDRAFT_70910	173	1.89	0.719577	1
16.21.11 thiamine pyrophosphate binding	1	0.45	TRIREDRAFT_70949	7	0.07	6.42857	0.157247
16.21.17 pyridoxal phosphate binding	1	0.45	TRIREDRAFT_81339	42	0.46	0.978261	1
18 REGULATION OF METABOLISM AND PROTEIN FUNCTION	2	0.90	TRIREDRAFT_104390 TRIREDRAFT_23382	481	5.27	0.170778	0.999923
18.02 regulation of protein activity	2	0.90	TRIREDRAFT_104390 TRIREDRAFT_23382	470	5.15	0.174757	0.9999
18.02.09 regulator of transcription factor	1	0.45	TRIREDRAFT_104390	96	1.05	0.428571	1
20 CELLULAR TRANSPORT, TRANSPORT FACILITIES AND TRANSPORT ROUTES	49	22.2	TRIREDRAFT_102487 TRIREDRAFT_103015 TRIREDRAFT_103136 TRIREDRAFT_73897 TRIREDRAFT_54999 TRIREDRAFT_43701 TRIREDRAFT_55723 TRIREDRAFT_56272 TRIREDRAFT_57101 TRIREDRAFT_56687 TRIREDRAFT_58511 TRIREDRAFT_76366 TRIREDRAFT_46794 TRIREDRAFT_58767 TRIREDRAFT_76775 TRIREDRAFT_59364 TRIREDRAFT_121441 TRIREDRAFT_61354 TRIREDRAFT_77703 TRIREDRAFT_62263 TRIREDRAFT_122104 TRIREDRAFT_108893 TRIREDRAFT_4737 TRI…	1503	16.4	1.35366	0.0146169
20.01 transported compounds (substrates)	48	21.8	TRIREDRAFT_102487 TRIREDRAFT_103015 TRIREDRAFT_103136 TRIREDRAFT_73897 TRIREDRAFT_54999 TRIREDRAFT_43701 TRIREDRAFT_55723 TRIREDRAFT_56272 TRIREDRAFT_57101 TRIREDRAFT_56687 TRIREDRAFT_58511 TRIREDRAFT_76366 TRIREDRAFT_46794 TRIREDRAFT_58767 TRIREDRAFT_76775 TRIREDRAFT_59364 TRIREDRAFT_121441 TRIREDRAFT_61354 TRIREDRAFT_77703 TRIREDRAFT_62263 TRIREDRAFT_122104 TRIREDRAFT_108893 TRIREDRAFT_4737 TRI…	1116	12.2	1.78689	3.81054e-05
20.01.01 ion transport	5	2.27	TRIREDRAFT_4950 TRIREDRAFT_67026 TRIREDRAFT_123473 TRIREDRAFT_69563 TRIREDRAFT_23382	223	2.44	0.930328	1
20.01.01.01 cation transport (H+, Na+, K+, Ca2+ , NH4+, etc.)	4	1.81	TRIREDRAFT_4950 TRIREDRAFT_67026 TRIREDRAFT_123473 TRIREDRAFT_23382	182	1.99	0.909548	1
20.01.01.01.01 heavy metal ion transport (Cu+, Fe3+, etc.)	1	0.45	TRIREDRAFT_67026	67	0.73	0.616438	1
20.01.01.01.01.01 siderophore-iron transport	1	0.45	TRIREDRAFT_67026	24	0.26	1.73077	0.444074
20.01.01.07 anion transport	3	1.36	TRIREDRAFT_4950 TRIREDRAFT_123473 TRIREDRAFT_69563	51	0.55	2.47273	0.124692
20.01.03 C-compound and carbohydrate transport	12	5.45	TRIREDRAFT_55723 TRIREDRAFT_57101 TRIREDRAFT_58511 TRIREDRAFT_58767 TRIREDRAFT_121441 TRIREDRAFT_61354 TRIREDRAFT_64920 TRIREDRAFT_4950 TRIREDRAFT_123473 TRIREDRAFT_27939 TRIREDRAFT_69563 TRIREDRAFT_70098	200	2.19	2.48858	0.00328871
20.01.03.01 sugar transport	1	0.45	TRIREDRAFT_27939	35	0.38	1.18421	0.575457
20.01.03.03 C4-dicarboxylate transport (e.g. malate, succinate, fumarate)	1	0.45	TRIREDRAFT_121441	12	0.13	3.46154	0.25425
20.01.07 amino acid/amino acid derivatives transport	7	3.18	TRIREDRAFT_55723 TRIREDRAFT_58511 TRIREDRAFT_121441 TRIREDRAFT_4737 TRIREDRAFT_64971 TRIREDRAFT_110316 TRIREDRAFT_70098	66	0.72	4.41667	0.0010081
20.01.09 peptide transport	4	1.81	TRIREDRAFT_46794 TRIREDRAFT_59364 TRIREDRAFT_124002 TRIREDRAFT_70934	21	0.23	7.86957	0.00143078
20.01.11 amine / polyamine transport	4	1.81	TRIREDRAFT_55723 TRIREDRAFT_58511 TRIREDRAFT_4950 TRIREDRAFT_70098	35	0.38	4.76316	0.00962005
20.01.13 lipid/fatty acid transport	3	1.36	TRIREDRAFT_55723 TRIREDRAFT_58511 TRIREDRAFT_70098	99	1.08	1.25926	0.429307
20.01.15 electron transport	18	8.18	TRIREDRAFT_102487 TRIREDRAFT_103015 TRIREDRAFT_103136 TRIREDRAFT_73897 TRIREDRAFT_56272 TRIREDRAFT_56687 TRIREDRAFT_76366 TRIREDRAFT_62263 TRIREDRAFT_123251 TRIREDRAFT_66795 TRIREDRAFT_123468 TRIREDRAFT_111049 TRIREDRAFT_69210 TRIREDRAFT_81955 TRIREDRAFT_37921 TRIREDRAFT_69648 TRIREDRAFT_52432 TRIREDRAFT_70910	269	2.95	2.77288	8.60682e-05
20.01.17 nucleotide/nucleoside/nucleobase transport	1	0.45	TRIREDRAFT_122104	24	0.26	1.73077	0.444074
20.01.23 allantoin and allantoate transport	2	0.90	TRIREDRAFT_68122 TRIREDRAFT_70933	34	0.37	2.43243	0.197683
20.01.25 vitamine/cofactor transport	3	1.36	TRIREDRAFT_68122 TRIREDRAFT_69563 TRIREDRAFT_70933	39	0.42	3.2381	0.0671771
20.01.26 neurotransmitter transport	3	1.36	TRIREDRAFT_55723 TRIREDRAFT_58511 TRIREDRAFT_70098	29	0.31	4.3871	0.0319491
20.01.27 drug/toxin transport	7	3.18	TRIREDRAFT_54999 TRIREDRAFT_43701 TRIREDRAFT_76775 TRIREDRAFT_77703 TRIREDRAFT_108893 TRIREDRAFT_67026 TRIREDRAFT_70829	112	1.22	2.60656	0.0185429
20.03 transport facilities	23	10.4	TRIREDRAFT_54999 TRIREDRAFT_43701 TRIREDRAFT_55723 TRIREDRAFT_57101 TRIREDRAFT_58511 TRIREDRAFT_46794 TRIREDRAFT_58767 TRIREDRAFT_76775 TRIREDRAFT_59364 TRIREDRAFT_121441 TRIREDRAFT_61354 TRIREDRAFT_77703 TRIREDRAFT_65067 TRIREDRAFT_64920 TRIREDRAFT_123473 TRIREDRAFT_68122 TRIREDRAFT_27939 TRIREDRAFT_69563 TRIREDRAFT_124002 TRIREDRAFT_23382 TRIREDRAFT_70098 TRIREDRAFT_70933 TRIREDRAFT_70934	542	5.94	1.75084	0.00582943
20.03.01 channel / pore class transport	2	0.90	TRIREDRAFT_65067 TRIREDRAFT_23382	50	0.54	1.66667	0.340915
20.03.01.01 ion channels	1	0.45	TRIREDRAFT_23382	29	0.31	1.45161	0.508176
20.03.02 carrier (electrochemical potential-driven transport)	2	0.90	TRIREDRAFT_43701 TRIREDRAFT_123473	92	1.00	0.9	1
20.03.02.02 symporter	1	0.45	TRIREDRAFT_123473	42	0.46	0.978261	1
20.03.02.03 antiporter	1	0.45	TRIREDRAFT_43701	52	0.57	0.789474	1
20.03.02.03.01 proton driven antiporter	1	0.45	TRIREDRAFT_43701	32	0.35	1.28571	0.543047
20.03.25 ABC transporters	5	2.27	TRIREDRAFT_54999 TRIREDRAFT_76775 TRIREDRAFT_77703 TRIREDRAFT_65067 TRIREDRAFT_23382	73	0.80	2.8375	0.0312401
20.09 transport routes	20	9.09	TRIREDRAFT_54999 TRIREDRAFT_43701 TRIREDRAFT_55723 TRIREDRAFT_58511 TRIREDRAFT_46794 TRIREDRAFT_76775 TRIREDRAFT_77703 TRIREDRAFT_122104 TRIREDRAFT_108893 TRIREDRAFT_65067 TRIREDRAFT_64971 TRIREDRAFT_64920 TRIREDRAFT_110316 TRIREDRAFT_67026 TRIREDRAFT_68122 TRIREDRAFT_27939 TRIREDRAFT_69563 TRIREDRAFT_23382 TRIREDRAFT_70098 TRIREDRAFT_70933	995	10.9	0.833945	0.838567
20.09.07 vesicular transport (Golgi network, etc.)	1	0.45	TRIREDRAFT_58511	261	2.86	0.157343	1
20.09.07.05 intra Golgi transport	1	0.45	TRIREDRAFT_58511	30	0.32	1.40625	0.520085
20.09.16 cellular export and secretion	6	2.72	TRIREDRAFT_54999 TRIREDRAFT_43701 TRIREDRAFT_76775 TRIREDRAFT_77703 TRIREDRAFT_108893 TRIREDRAFT_27939	210	2.30	1.18261	0.396293
20.09.16.01 Type I protein secretion system (ABC-type transport systems)	1	0.45	TRIREDRAFT_77703	21	0.23	1.95652	0.401689
20.09.18 cellular import	15	6.81	TRIREDRAFT_55723 TRIREDRAFT_58511 TRIREDRAFT_46794 TRIREDRAFT_122104 TRIREDRAFT_65067 TRIREDRAFT_64971 TRIREDRAFT_64920 TRIREDRAFT_110316 TRIREDRAFT_67026 TRIREDRAFT_68122 TRIREDRAFT_27939 TRIREDRAFT_69563 TRIREDRAFT_23382 TRIREDRAFT_70098 TRIREDRAFT_70933	363	3.98	1.71106	0.0295934
20.09.18.07 non-vesicular cellular import	9	4.09	TRIREDRAFT_46794 TRIREDRAFT_122104 TRIREDRAFT_64971 TRIREDRAFT_64920 TRIREDRAFT_110316 TRIREDRAFT_67026 TRIREDRAFT_68122 TRIREDRAFT_27939 TRIREDRAFT_70933	151	1.65	2.47879	0.0108169
20.09.18.09 vesicular cellular import	1	0.45	TRIREDRAFT_69563	119	1.30	0.346154	1
20.09.18.09.01 endocytosis	1	0.45	TRIREDRAFT_69563	119	1.30	0.346154	1
30 CELLULAR COMMUNICATION/SIGNAL TRANSDUCTION MECHANISM	9	4.09	TRIREDRAFT_103813 TRIREDRAFT_57101 TRIREDRAFT_60419 TRIREDRAFT_39587 TRIREDRAFT_61354 TRIREDRAFT_122824 TRIREDRAFT_123473 TRIREDRAFT_110744 TRIREDRAFT_5647	561	6.15	0.665041	0.931221
30.01 cellular signalling	8	3.63	TRIREDRAFT_103813 TRIREDRAFT_57101 TRIREDRAFT_60419 TRIREDRAFT_39587 TRIREDRAFT_61354 TRIREDRAFT_122824 TRIREDRAFT_110744 TRIREDRAFT_5647	482	5.28	0.6875	0.902295
30.05 transmembrane signal transduction	1	0.45	TRIREDRAFT_123473	161	1.76	0.255682	1
32 CELL RESCUE, DEFENSE AND VIRULENCE	50	22.7	TRIREDRAFT_102735 TRIREDRAFT_102487 TRIREDRAFT_54999 TRIREDRAFT_43701 TRIREDRAFT_54129 TRIREDRAFT_54239 TRIREDRAFT_73618 TRIREDRAFT_55240 TRIREDRAFT_104390 TRIREDRAFT_56418 TRIREDRAFT_104395 TRIREDRAFT_56272 TRIREDRAFT_57101 TRIREDRAFT_56687 TRIREDRAFT_105768 TRIREDRAFT_58767 TRIREDRAFT_59726 TRIREDRAFT_76775 TRIREDRAFT_59396 TRIREDRAFT_106378 TRIREDRAFT_39587 TRIREDRAFT_106272 TRIREDRAFT_60118 T…	1050	11.5	1.97391	1.40112e-06
32.01 stress response	7	3.18	TRIREDRAFT_55240 TRIREDRAFT_59726 TRIREDRAFT_106378 TRIREDRAFT_121495 TRIREDRAFT_25224 TRIREDRAFT_123251 TRIREDRAFT_123234	588	6.45	0.493023	0.99002
32.01.01 oxidative stress response	1	0.45	TRIREDRAFT_55240	90	0.98	0.459184	1
32.01.09 DNA damage response	1	0.45	TRIREDRAFT_59726	128	1.40	0.321429	1
32.01.11 nutrient starvation response	2	0.90	TRIREDRAFT_121495 TRIREDRAFT_123234	37	0.40	2.25	0.224369
32.01.13 electromagnetic waves stress response (e.g. UV, X-ray)	1	0.45	TRIREDRAFT_59726	14	0.15	3	0.289862
32.05 disease, virulence and defense	27	12.2	TRIREDRAFT_54999 TRIREDRAFT_43701 TRIREDRAFT_73618 TRIREDRAFT_56418 TRIREDRAFT_57101 TRIREDRAFT_56687 TRIREDRAFT_105768 TRIREDRAFT_58767 TRIREDRAFT_59726 TRIREDRAFT_76775 TRIREDRAFT_39587 TRIREDRAFT_106272 TRIREDRAFT_60118 TRIREDRAFT_61354 TRIREDRAFT_107042 TRIREDRAFT_3914 TRIREDRAFT_62263 TRIREDRAFT_122523 TRIREDRAFT_108893 TRIREDRAFT_65172 TRIREDRAFT_122824 TRIREDRAFT_123251 TRIREDRAFT_80654 TR…	298	3.26	3.74233	2.54218e-09
32.05.01 resistance proteins	7	3.18	TRIREDRAFT_54999 TRIREDRAFT_43701 TRIREDRAFT_59726 TRIREDRAFT_76775 TRIREDRAFT_122523 TRIREDRAFT_108893 TRIREDRAFT_123251	125	1.37	2.32117	0.0314975
32.05.01.03 chemical agent resistance	4	1.81	TRIREDRAFT_54999 TRIREDRAFT_76775 TRIREDRAFT_122523 TRIREDRAFT_123251	45	0.49	3.69388	0.0227256
32.05.01.07 electromagnetic waves resistance (e.g. UV)	1	0.45	TRIREDRAFT_59726	3	0.03	15	0.0706821
32.05.03 defense related proteins	2	0.90	TRIREDRAFT_56687 TRIREDRAFT_105768	51	0.55	1.63636	0.349741
32.05.05 virulence, disease factors	17	7.72	TRIREDRAFT_73618 TRIREDRAFT_56418 TRIREDRAFT_57101 TRIREDRAFT_58767 TRIREDRAFT_39587 TRIREDRAFT_106272 TRIREDRAFT_60118 TRIREDRAFT_61354 TRIREDRAFT_107042 TRIREDRAFT_3914 TRIREDRAFT_62263 TRIREDRAFT_65172 TRIREDRAFT_122824 TRIREDRAFT_80654 TRIREDRAFT_110744 TRIREDRAFT_5647 TRIREDRAFT_70829	103	1.13	6.83186	3.16343e-10
32.05.05.01 toxins	2	0.90	TRIREDRAFT_62263 TRIREDRAFT_70829	24	0.26	3.46154	0.113226
32.07 detoxification	22	10	TRIREDRAFT_102487 TRIREDRAFT_54999 TRIREDRAFT_43701 TRIREDRAFT_54129 TRIREDRAFT_54239 TRIREDRAFT_104390 TRIREDRAFT_104395 TRIREDRAFT_56272 TRIREDRAFT_105768 TRIREDRAFT_76775 TRIREDRAFT_59396 TRIREDRAFT_77703 TRIREDRAFT_62263 TRIREDRAFT_108893 TRIREDRAFT_123238 TRIREDRAFT_67026 TRIREDRAFT_37921 TRIREDRAFT_69529 TRIREDRAFT_69648 TRIREDRAFT_52432 TRIREDRAFT_23382 TRIREDRAFT_70829	329	3.60	2.77778	1.39056e-05
32.07.01 detoxification involving cytochrome P450	7	3.18	TRIREDRAFT_56272 TRIREDRAFT_105768 TRIREDRAFT_62263 TRIREDRAFT_37921 TRIREDRAFT_69529 TRIREDRAFT_69648 TRIREDRAFT_52432	52	0.57	5.57895	0.00023037
32.07.03 detoxification by modification	1	0.45	TRIREDRAFT_23382	47	0.51	0.882353	1
32.07.05 detoxification by export	6	2.72	TRIREDRAFT_54999 TRIREDRAFT_43701 TRIREDRAFT_76775 TRIREDRAFT_77703 TRIREDRAFT_108893 TRIREDRAFT_70829	86	0.94	2.89362	0.017504
32.07.07 oxygen and radical detoxification	1	0.45	TRIREDRAFT_104390	59	0.64	0.703125	1
32.07.07.03 glutathione conjugation reaction	1	0.45	TRIREDRAFT_104390	13	0.14	3.21429	0.272273
32.07.09 detoxification by degradation	2	0.90	TRIREDRAFT_54239 TRIREDRAFT_123238	23	0.25	3.6	0.1054
32.10 degradation / modification of foreign (exogenous) compounds	8	3.63	TRIREDRAFT_102735 TRIREDRAFT_54129 TRIREDRAFT_56418 TRIREDRAFT_56272 TRIREDRAFT_62263 TRIREDRAFT_123238 TRIREDRAFT_112128 TRIREDRAFT_82616	42	0.46	7.8913	5.90071e-06
32.10.07 degradation / modification of foreign (exogenous) polysaccharides	5	2.27	TRIREDRAFT_102735 TRIREDRAFT_54129 TRIREDRAFT_56418 TRIREDRAFT_112128 TRIREDRAFT_82616	23	0.25	9.08	0.000184622
34 INTERACTION WITH THE ENVIRONMENT	14	6.36	TRIREDRAFT_73897 TRIREDRAFT_55240 TRIREDRAFT_104390 TRIREDRAFT_104395 TRIREDRAFT_3283 TRIREDRAFT_59508 TRIREDRAFT_65067 TRIREDRAFT_109357 TRIREDRAFT_4950 TRIREDRAFT_67026 TRIREDRAFT_123473 TRIREDRAFT_27939 TRIREDRAFT_23382 TRIREDRAFT_70829	626	6.86	0.927114	0.656683
34.01 homeostasis	5	2.27	TRIREDRAFT_104395 TRIREDRAFT_65067 TRIREDRAFT_4950 TRIREDRAFT_67026 TRIREDRAFT_23382	263	2.88	0.788194	1
34.01.01 homeostasis of cations	5	2.27	TRIREDRAFT_104395 TRIREDRAFT_65067 TRIREDRAFT_4950 TRIREDRAFT_67026 TRIREDRAFT_23382	224	2.45	0.926531	1
34.01.01.01 homeostasis of metal ions (Na, K, Ca etc.)	3	1.36	TRIREDRAFT_104395 TRIREDRAFT_67026 TRIREDRAFT_23382	149	1.63	0.834356	1
34.01.03 homeostasis of anions	1	0.45	TRIREDRAFT_4950	29	0.31	1.45161	0.508176
34.03 membrane excitability	1	0.45	TRIREDRAFT_59508	27	0.29	1.55172	0.483469
34.03.01 synaptic transmission	1	0.45	TRIREDRAFT_59508	24	0.26	1.73077	0.444074
34.03.03 regulation, generation and propagation of action potential	1	0.45	TRIREDRAFT_59508	12	0.13	3.46154	0.25425
34.07 cell adhesion	1	0.45	TRIREDRAFT_73897	38	0.41	1.09756	0.605577
34.11 cellular sensing and response to external stimulus	8	3.63	TRIREDRAFT_73897 TRIREDRAFT_55240 TRIREDRAFT_104390 TRIREDRAFT_3283 TRIREDRAFT_109357 TRIREDRAFT_123473 TRIREDRAFT_27939 TRIREDRAFT_70829	272	2.98	1.21812	0.334925
34.11.01 photoperception and response	2	0.90	TRIREDRAFT_3283 TRIREDRAFT_109357	43	0.47	1.91489	0.278327
34.11.03 chemoperception and response	4	1.81	TRIREDRAFT_55240 TRIREDRAFT_104390 TRIREDRAFT_123473 TRIREDRAFT_70829	118	1.29	1.4031	0.318079
34.11.03.03 chemotaxis	1	0.45	TRIREDRAFT_123473	9	0.09	5	0.19747
34.11.03.13 osmosensing and response	1	0.45	TRIREDRAFT_55240	53	0.58	0.775862	1
34.11.12 perception of nutrients and nutritional adaptation	2	0.90	TRIREDRAFT_73897 TRIREDRAFT_27939	57	0.62	1.45161	0.401748
36 SYSTEMIC INTERACTION WITH THE ENVIRONMENT	1	0.45	TRIREDRAFT_35534	20	0.21	2.14286	0.386858
36.20 plant / fungal specific systemic sensing and response	1	0.45	TRIREDRAFT_35534	20	0.21	2.14286	0.386858
36.20.18 plant hormonal regulation	1	0.45	TRIREDRAFT_35534	20	0.21	2.14286	0.386858
40 CELL FATE	8	3.63	TRIREDRAFT_73897 TRIREDRAFT_31248 TRIREDRAFT_104395 TRIREDRAFT_2489 TRIREDRAFT_78713 TRIREDRAFT_64906 TRIREDRAFT_69210 TRIREDRAFT_111874	465	5.10	0.711765	0.880148
40.01 cell growth / morphogenesis	7	3.18	TRIREDRAFT_73897 TRIREDRAFT_31248 TRIREDRAFT_104395 TRIREDRAFT_2489 TRIREDRAFT_78713 TRIREDRAFT_64906 TRIREDRAFT_111874	325	3.56	0.893258	1
40.01.03 directional cell growth (morphogenesis)	1	0.45	TRIREDRAFT_73897	91	0.99	0.454545	1
40.01.03.01 regulation of directional cell growth	1	0.45	TRIREDRAFT_73897	14	0.15	3	0.289862
40.10 cell death	1	0.45	TRIREDRAFT_69210	141	1.54	0.292208	1
40.10.02 apoptosis (type I programmed cell death)	1	0.45	TRIREDRAFT_69210	126	1.38	0.326087	1
40.10.02.02 apoptotic program	1	0.45	TRIREDRAFT_69210	20	0.21	2.14286	0.386858
41 DEVELOPMENT (Systemic)	3	1.36	TRIREDRAFT_102487 TRIREDRAFT_37921 TRIREDRAFT_52432	90	0.98	1.38776	0.37059
41.01 fungal/microorganismic development	3	1.36	TRIREDRAFT_102487 TRIREDRAFT_37921 TRIREDRAFT_52432	90	0.98	1.38776	0.37059
41.01.03 tissue pattern formation	3	1.36	TRIREDRAFT_102487 TRIREDRAFT_37921 TRIREDRAFT_52432	16	0.17	8	0.00615655
41.01.03.01 fruit body development (sexually or asexually derived spores)	3	1.36	TRIREDRAFT_102487 TRIREDRAFT_37921 TRIREDRAFT_52432	14	0.15	9.06667	0.00414663
42 BIOGENESIS OF CELLULAR COMPONENTS	11	5	TRIREDRAFT_103136 TRIREDRAFT_56418 TRIREDRAFT_3283 TRIREDRAFT_3914 TRIREDRAFT_78713 TRIREDRAFT_122511 TRIREDRAFT_64906 TRIREDRAFT_80654 TRIREDRAFT_111838 TRIREDRAFT_69736 TRIREDRAFT_112633	1026	11.2	0.446429	0.999659
42.01 cell wall	4	1.81	TRIREDRAFT_78713 TRIREDRAFT_122511 TRIREDRAFT_64906 TRIREDRAFT_112633	239	2.62	0.69084	1
42.02 eukaryotic plasma membrane	1	0.45	TRIREDRAFT_80654	20	0.21	2.14286	0.386858
42.16 mitochondrion	2	0.90	TRIREDRAFT_103136 TRIREDRAFT_3283	145	1.59	0.566038	1
42.25 vacuole or lysosome	2	0.90	TRIREDRAFT_111838 TRIREDRAFT_69736	55	0.60	1.5	0.384612
42.27 extracellular / secretion proteins	2	0.90	TRIREDRAFT_56418 TRIREDRAFT_3914	22	0.24	3.75	0.0977306
43 CELL TYPE DIFFERENTIATION	15	6.81	TRIREDRAFT_57101 TRIREDRAFT_105808 TRIREDRAFT_106171 TRIREDRAFT_59364 TRIREDRAFT_39587 TRIREDRAFT_121495 TRIREDRAFT_61354 TRIREDRAFT_78713 TRIREDRAFT_122824 TRIREDRAFT_64906 TRIREDRAFT_123234 TRIREDRAFT_110744 TRIREDRAFT_5647 TRIREDRAFT_69881 TRIREDRAFT_70934	498	5.46	1.24725	0.222333
43.01 fungal/microorganismic cell type differentiation	15	6.81	TRIREDRAFT_57101 TRIREDRAFT_105808 TRIREDRAFT_106171 TRIREDRAFT_59364 TRIREDRAFT_39587 TRIREDRAFT_121495 TRIREDRAFT_61354 TRIREDRAFT_78713 TRIREDRAFT_122824 TRIREDRAFT_64906 TRIREDRAFT_123234 TRIREDRAFT_110744 TRIREDRAFT_5647 TRIREDRAFT_69881 TRIREDRAFT_70934	498	5.46	1.24725	0.222333
43.01.03 fungal and other eukaryotic cell type differentiation	15	6.81	TRIREDRAFT_57101 TRIREDRAFT_105808 TRIREDRAFT_106171 TRIREDRAFT_59364 TRIREDRAFT_39587 TRIREDRAFT_121495 TRIREDRAFT_61354 TRIREDRAFT_78713 TRIREDRAFT_122824 TRIREDRAFT_64906 TRIREDRAFT_123234 TRIREDRAFT_110744 TRIREDRAFT_5647 TRIREDRAFT_69881 TRIREDRAFT_70934	498	5.46	1.24725	0.222333
43.01.03.05 budding, cell polarity and filament formation	1	0.45	TRIREDRAFT_78713	258	2.83	0.159011	1
43.01.03.07 development of conidia	1	0.45	TRIREDRAFT_105808	10	0.10	4.5	0.216859
43.01.03.09 development of asco- basidio- or zygospore	6	2.72	TRIREDRAFT_59364 TRIREDRAFT_121495 TRIREDRAFT_64906 TRIREDRAFT_123234 TRIREDRAFT_69881 TRIREDRAFT_70934	169	1.85	1.47027	0.224094
99 UNCLASSIFIED PROTEINS	74	33.6	TRIREDRAFT_52960 TRIREDRAFT_1941 TRIREDRAFT_2033 TRIREDRAFT_102500 TRIREDRAFT_54761 TRIREDRAFT_103031 TRIREDRAFT_55193 TRIREDRAFT_103907 TRIREDRAFT_44700 TRIREDRAFT_57008 TRIREDRAFT_104067 TRIREDRAFT_105174 TRIREDRAFT_105173 TRIREDRAFT_105275 TRIREDRAFT_105237 TRIREDRAFT_105454 TRIREDRAFT_58264 TRIREDRAFT_58699 TRIREDRAFT_76374 TRIREDRAFT_106131 TRIREDRAFT_105931 TRIREDRAFT_59673 TRIREDRAFT_10588…	3705	40.6	0.827586	0.987209

## Sheet: contrasting regulation
Genes showing contrasting regulation in CBS999.97 and FF1/FF2 upon comparison between cellulose and sexual development conditions
(5fold regulation, p-value threshold 0.01)
							Annotation (Schmoll et al., 2016)									Annotation (Druzhinina et al., 2016)
Protein ID	p-value(Cel * CBS vs. MEX * CBS)	Ratio(Cel * CBS vs. MEX * CBS)	Fold-Change(Cel * CBS vs. MEX * CBS)	p-value(Cel * QM vs. MEX * QM)	Ratio(Cel * QM vs. MEX * QM)	Fold-Change(Cel * QM vs. MEX * QM)	TOPIC	gene name	group	subgroup	description	Homologue in T. atroviride	Homologue in T. virens	Homologue in N. crassa	Homologue in S. cerevisiae
103455	7.29475e-12	0.0455399	-21.9588	2.81919e-13	22.5623	22.5623	#N/A	#N/A	#N/A	#N/A	#N/A	#N/A	#N/A	#N/A	#N/A	unknown protein
69957	0.000300671	0.104675	-9.55338	9.92341e-05	7.85967	7.85967	Transport	0	Sugar transporter	transporter containing IPR003663 domain	Predicted transporter (major facilitator superfamily) / hypothetical maltose permease	83926	34676	NCU08858	YBR298C	MFS permease
69944	0.00230371	0.127877	-7.82002	0.000637315	7.11816	7.11816	CAZymes	0	Glycoside hydrolase	Glycoside hydrolase family31	candidate a-xylosidase	55060	34797	NCU09281	YBR229C	GH31 ?-xylosidase/?-glucosidase
46816	4.93911e-05	0.139556	-7.16559	1.02906e-05	6.35558	6.35558	CAZymes	cel3d	Glycoside hydrolase	Glycoside hydrolase family3	b-glucosidase (GenBank acc. No. AAP57759)	35140	201309	NCU07487	0	GH3 ?-glucosidase CEL3d
80659	0.000224373	0.143394	-6.9738	3.38329e-09	48.5742	48.5742	#N/A	#N/A	#N/A	#N/A	#N/A	#N/A	#N/A	#N/A	#N/A	alcohol oxidase AOX1
46819	5.57941e-06	0.159804	-6.25765	3.51287e-09	13.5117	13.5117	Transport	0	Sugar transporter	transporter containing IPR003663 domain	0	34851	27972	NCU05853	YDL245C	MFS hexose transporter CLP1, transports cellodextrins in N. crassa
61526	3.69659e-05	6.2639	6.2639	2.23119e-07	0.102502	-9.75595	#N/A	#N/A	#N/A	#N/A	#N/A	#N/A	#N/A	#N/A	#N/A	unknown protein
57034	6.934e-12	6.84658	6.84658	6.84039e-13	0.160976	-6.2121	#N/A	#N/A	#N/A	#N/A	#N/A	#N/A	#N/A	#N/A	#N/A	unknown protein
65583	3.23209e-09	8.22648	8.22648	6.54437e-09	0.194371	-5.14479	#N/A	#N/A	#N/A	#N/A	#N/A	#N/A	#N/A	#N/A	#N/A	MFS permease
109081	1.40297e-06	10.8416	10.8416	1.01998e-06	0.13593	-7.35671	#N/A	#N/A	#N/A	#N/A	#N/A	#N/A	#N/A	#N/A	#N/A	orphan protein
