# Supplementary material for: Gene regulation associated with sexual development and female fertility in different isolates of Trichoderma reesei
Source: Fungal Biol Biotechnol. 2018 May 15;5:9. doi: 10.1186/s40694-018-0055-4 (PMC5952832; doi:10.1186/s40694-018-0055-4)
Supplement: Supplementary file 4 — Additional file 4. Genes with highest transcript levels under sexual development conditions. [file 40694_2018_55_MOESM4_ESM.xlsx]

## Sheet: all
ID	CBS1-1 CEL DD	CBS1-2 CEL DD	QMF1 CEL DD	QMF2 CEL DD	QM6a CEL DD	CBS1-1 MAT	CBS1-2 MAT	QMF1 MAT	QMF2 MAT	QM6a MAT
121251	31498.7	8731.49	51097.5	52833.7	48050.1	46579.4	49722	54747.9	57794.6	58681.5
49193	12508.3	9638.32	31974.8	32612.6	32256.1	29925.3	31400.4	52087.6	51585	53550.9
110171	19957.1	13687.2	23943.9	22842	24807.5	37543.5	38852.1	47153.4	48991	38885.9
21468	15172.1	12978.8	32648.2	35582.1	32750.7	19343.3	20300.5	49366	48132.3	50334.2
121306	4966.96	2151.76	21431	20678.7	25585.9	21564.9	17932.8	37284	43471.4	41026.6
78757	5707.32	6403.82	27701	27254.8	27926	6083.02	5004.63	38249.1	41063.6	36068.6
62380	16048.1	22360.3	5291.15	4611.96	3440.76	3438.14	3506.56	22139.7	40466.6	5877.81
70840	6065.49	5790.83	46710.3	53266.4	48401.6	3694.54	3673.83	41929.7	40203.1	33465.8
55055	8957.8	7627.88	10945.8	9366.01	11033	34157	33707.6	37667.2	40193.3	25429.4
78683	9353.54	9110.57	32277.1	32168.3	30678.2	15823.7	13560.2	36634.6	39247	28666.6
73621	2573.35	2048.1	3113.05	2246.84	68.8763	42147.9	43853.2	40646.3	39150.5	24818.6
121820	4539.37	4166.72	15241.2	13370.8	14132.4	12499.7	12184.3	38369.6	38938.8	28479.8
65406	4353.9	5360.51	38100.2	36708.4	39139.6	2531.81	2425.42	37645.4	37822.5	42766.1
80879	14396.3	14536.1	15925	18300.7	11664	6669.45	6910.71	38127.3	36959.8	38000.1
74568	4576.31	3433.08	34158.6	36360.2	39076.7	5210.29	4407.73	36006.1	36883.4	41191.1
108284	20897.9	20000.1	21792.6	21543.9	23349.7	45007.4	41850.2	36373.9	36585.8	38352.5
39587	1011.95	59.7317	371.358	464.555	526.257	5812.57	7000.17	33885.5	36107	29729.8
36543	2310.22	2458.05	26449.5	27736.3	27617.7	3203.89	2690.48	34889.5	35152.6	34344.2
68067	30258.8	31759.1	22643.2	21935.3	23088.1	40795.2	38732.4	37930.3	34921.4	32987.3
124051	859.26	248.818	879.96	976.824	516.83	21952.4	20853.8	34217.5	34607.8	39373.4
76995	4336.46	146.111	242.703	339.842	412.142	26748.5	28168.3	35425.4	34522.4	33540.8
73618	2784.64	2776.71	3562.78	2495.51	279.575	53702.8	51209	36495	34489.4	23387.4
120044	5699.42	4229.55	19647.6	22810	22892.3	10127.3	10310.3	33797.4	33928	38170.4
119710	5485.71	4219.36	4680.18	4923.34	3482.67	16577.2	17597.5	31548.1	33873.3	24187.1
54198	23789.1	22751.9	22117.7	20773.7	21472.3	31909.7	31598.5	29870.8	33327	23151.8
102735	944.941	866.246	924.674	766.133	1316.97	27498.8	21547.2	37514.7	32289.3	35661.3
121818	10150.1	4640.79	14483	15544.2	9837.1	34727.6	34868.7	34172.7	32049.4	36954.7
77154	23136.5	21351.2	27950.5	27709.5	29154.9	27437.1	29453.7	30919.6	31837.7	33281.4
23382	47.2309	64.8552	565.792	725.878	64.5584	1017.59	1176.62	35428.4	30512.8	5900.11
122987	688.558	809.992	21950.4	22190.2	23900.7	745.473	734.989	28216.4	29692.6	28807.3
76919	39272.4	41389.2	22873.8	30803.7	32566.5	36518.4	36223.9	29105.3	29623.4	35706.8
2845	91.8358	85.0343	16681.6	18504.5	17098.8	201.806	199.36	26033.4	29529.1	23639.8
27689	4953.54	2379.05	6845.25	5991.66	5709.85	31167.9	29457.2	29033.1	29386.9	23792.8
66792	28948	31140	23229.5	23270.6	27246.9	33931.5	34140.7	29567.5	29134.9	27366.8
22914	16063.6	16344.3	37724.7	36159.7	38555.7	14062.4	13694.9	29212.5	29047	31235.9
73623	271.277	421.797	2085.4	1746.35	27.0101	23138.4	20181.7	26636.1	28750.3	21031.5
74983	3231.91	3899.7	21002.2	19434.9	21663.5	3992.87	3928.71	27931.4	28326.6	31561.7
65290	39869.6	28941.2	28493.4	28656.1	30578.9	39981.9	39834.7	30107.3	27868.9	27410.7
51365	10596.7	10677.9	19657.2	19738.2	20254.3	22697.1	23263.6	32290.6	27748.1	37208.7
61763	17319.4	10025.8	16211.5	15586.4	13919	42069.7	40651.8	27363.7	27682	28532.2
102607	4505.65	4965.59	13206.8	14030.8	13052.4	4995.93	4798.46	26532	27431.4	18658.1
22564	3168.42	3903.65	20005.4	22175.8	22631.1	3016.25	2654.24	27444.4	27394	23153.6
38441	18205	16173.6	20481.1	18345.4	21914	29217.9	29268.9	30299.9	27351.9	28777.9
120583	14723.2	16280.4	16922.3	17611	20243.6	13175.4	12109.6	24564.7	26857.6	17146.7
77336	3717.79	3834.22	27210.6	27521.5	28411.5	4503.38	4584.79	28989.7	26857	32220.9
123658	1243.95	1563.91	11208.9	11066.2	12382.7	3165.62	3089.42	27728.3	26613.8	34066.1
22755	40567.4	46145.7	22179.1	19661	24274.2	36355.3	35891.9	30285	26413.2	26565.4
124293	4470.71	3026.39	22569.5	23123.1	19991.4	4748.5	5300.93	24101.9	25886.1	25214.7
112202	136.408	170.948	1294.07	1255.27	1084.63	174.101	189.921	24008.2	25680.5	2371.01
61750	8783.18	8000.17	11475.7	10817	12216.7	16065.1	15352.6	21953.5	25668.5	17236.6
52520	31184	33522.3	25030.9	25940.5	26008.1	26849.4	29297.1	25334	25443.3	16372.2
47897	7973.45	6679.99	9047.18	9603.71	9152.97	22066.3	21853.7	28660.9	25224.4	37899.9
120789	10596.7	10318.3	13753.6	13704.6	13444.9	15944.2	14031.6	27249.4	25151.7	24674.3
109876	29739.2	27976.7	24674.7	24120.1	23759.9	32167.6	30095.6	25368.8	24978.3	23025.2
22994	424.226	491.076	25331.5	22696.7	23322.8	365.311	425.173	27013.1	24951.7	26673.8
44504	6086.52	5215.37	21103.3	17718.9	18092.5	6895.51	7126.13	26957.8	24901.3	24541
122381	23625.7	23287.6	23978.3	22024	25378.6	29235.6	27617.6	26802.9	24890.7	26578.6
77215	164.298	132.127	8968.12	9273.46	9317.15	506.52	440.228	24907.2	24846.1	22052.3
22925	32165.1	30831.1	37018	31113.1	37217.8	19276.8	17934.9	22780.5	24813.5	24395.6
79396	1295.33	246.643	10829.6	11479.4	8817.46	7549.99	8001.49	23513.6	24670.6	24827.2
73631	161.433	268.956	4239.88	3313.93	103.872	19693.9	16733.4	26080.2	24635.2	15227.8
120805	10107.7	11612.9	17443.6	16008.7	18756.2	12745.5	12191.5	25941	24630.9	24195.6
119871	6215.91	7290.83	28825	29852.5	27657.3	4700.49	4710.37	26107.6	24419.7	24239.2
21270	1029.79	1321.67	16978.7	17836.8	17635.9	951.354	886.82	21987.4	24345.7	15254.7
122914	18125.1	18042.7	30595.9	25999.4	30682.7	14342.2	13510.8	24036	24313.4	25581
119822	29873.3	29343	31693.2	28597.6	31739.1	30171.5	29764.8	25616.3	24261.2	21794.9
71380	13753.1	11164.5	19705.3	18316.1	20694.3	25239.6	23429.8	26863.9	24124	29171.4
122036	894.314	706.233	22540.2	18832.2	18436.7	1304.88	1317.16	22960.7	24091.1	24007.1
65060	18316	17622.2	24198.3	24997.4	23056.3	16387.7	17994.3	22781.7	24080.3	24436.9
122050	17991.7	17040.9	16309.7	16029.9	13280.5	28203.5	30341.5	25041	24013.5	23139.8
79258	16142.5	15813.7	17995.9	18366.7	18517.5	19283.8	20031.6	22976.4	23954.7	20198
49274	11378.9	3175.64	4029.71	3425.43	1441.05	33084.4	37014.3	22352.8	23946.2	19573.5
123543	27644.2	26463.5	19047	15339	19794	41230.5	37905.7	26480.4	23902.3	26715.1
52432	1526.97	1891.63	1193.64	998.315	1319.73	25150.8	23801.6	26870.2	23417.8	26373.6
3918	4531.82	5155.02	21823.1	23625.9	25005.9	3319.83	3415.6	20866	23169.8	27990.1
120430	18789.7	15273.8	15283.7	14429.7	13682.2	17585.2	19273.1	22584.7	23151.5	18350.7
50335	19223.2	20623.6	25091.2	25175	21177.3	16398.6	16981.1	23859.9	23101.6	23442
123989	56879.6	16376.3	54692.5	54380.4	52307.1	37232.6	42501.7	12049.6	23073.7	11765.9
46902	30659.6	32627.7	20416.6	22852.2	21224.9	23357.9	23603.6	19326.3	23053.5	21093.4
4526	2012.29	2267.37	6533.23	5964.1	6028.66	3307.68	3244.84	23335.8	23002.7	9631.08
108914	140.523	38.5648	17416.7	17153.8	19572.2	671.991	861.342	20406.3	22894.4	37479.2
50607	391.118	497.144	5464.68	5265.1	4388.05	778.934	723.715	17397	22851.3	8620.91
119975	3855.2	3723.23	21345.7	23843.4	19502	5263.63	5584.37	17286.2	22831.5	15291
104491	1573.59	1546.23	22976.7	21854.8	21579.4	1662.05	1456.33	21334	22789.4	27312.8
71532	116.082	57.3118	1730.07	1596.94	1591.98	2141.01	1650.6	20113	22741.7	19078.6
65483	4276.55	4430.34	46375.5	47921.2	50387.7	555.168	836.049	22025.6	22647.1	22502.1
79510	9677	6269.11	18761.5	17905.7	17046.3	22867.3	23858.2	23077.5	22559.2	24487.9
119735	2073.13	2373.93	19717.8	17571.9	18275.7	1845.78	1852.15	19561	22496.6	16476.6
58489	2086.33	2189.67	16734.3	14548.6	14891.8	4734.49	4152.24	21761.8	22489.5	21080.5
107340	862.586	825.337	7322.71	8267.34	6508.47	2124.15	2242.49	22235.5	22468.7	19683.4
73815	23540.7	23363.9	26933.5	26667.2	25933.9	22285.7	22128.2	22672.2	22394.9	21790.5
74531	17508.5	19024.6	18590.4	16357.4	16934.6	19736	21251.9	22299.6	22369.6	18854.7
81331	133.162	159.005	6332.91	6390.49	4543.7	348.219	363.71	23008.5	22367.6	19843.7
77373	7974.89	7052.48	17628.3	16176.6	17817.3	8597.96	8162.51	22738.7	22105.4	22395.8
63620	1850.29	2169.56	20579.6	20014.5	19855.8	1899.63	2002.29	22347.7	22062	22190.2
124010	3317.28	3076.81	19715.5	18399.9	18490.8	3402.4	3286.59	21576.1	22048.2	22989.4
120623	11236.7	12048.9	12542.8	13592.4	10957.2	12332	13916.6	21680.8	21850.1	17150
21890	529.783	480.726	20995.3	21783.9	24225.4	658.498	552.748	22680.6	21707.7	23237.8
33312	11022.3	12367.7	18249.1	18536	20743.6	12879.4	11000.2	20978.7	21534.7	19314.4
79503	1443.77	1586.1	21324.5	18990.6	17257.7	1529.61	1482.26	21717.5	21419.3	20807.6
112201	142.607	121.42	51.4362	57.7305	37.3935	353.614	367.807	21682.5	21367.7	499.059
66041	11297.6	2384.32	26366.1	25732	18526.8	24858.8	23841.5	21278.6	21363.8	28561.7
2537	1451.56	1761.07	17864	19654.6	19119.7	1776.43	1735.83	22318.8	21328.8	20834.2
79315	14795.4	15918	20356.3	18680.7	22175.3	17383.3	16868.7	22406.6	21300.2	19837.4
73654	8784.98	6928.23	10856.6	9566.41	9031.5	13752.8	13668.3	21500.3	21289.8	14025.1
108729	2669	1143.72	7859.37	7483.2	7977.41	15402.7	13758.8	22344.8	21271.4	24671.2
79974	10489.2	9961.11	9957.55	9290.1	10348.2	19349.9	17447.5	19432	21258.7	17610.2
50625	7494.49	8109.21	15954.8	15774.8	17968.7	6213.02	6711.47	20877.1	21178.2	16071
119697	10839.4	11402	21174.8	20383.9	21532.6	15315.7	14450.3	22916.1	21164.5	20281.2
77942	5911.71	5919.53	10083.5	8920.51	9439.02	9224.63	8048.51	23922.8	21019	21290.3
79244	1800.35	1203.17	4589.18	3796.82	2127.96	13930.2	12429.4	21192.1	20997	13109
72459	15876.1	16530.3	22748.3	23103.4	22292.6	12900.9	12387.9	21440.6	20907.5	20138
79171	15627.8	16418.7	14652	14071.1	14094.1	22280.9	21572.4	22520.2	20750.1	21664.4
77587	9913.67	9706.39	20109	20289.3	20444.1	10251.2	11513.3	22092.3	20599.2	22792.2
123251	484.021	396.975	1567.78	1256.15	1379.33	4528.57	3639.75	11353.3	20443.9	3004.66
106962	9284.46	9037.08	16866.1	15591.6	17015.2	10883.7	11167.4	20812.3	20355.6	18914.5
77906	12070.5	9733.03	18656.1	17144.5	19818.4	11873.6	10476.9	20449.7	20120.3	20217.9
102497	681.338	1097.53	8788.66	9902.42	1226.78	3852.08	3854.03	19426.1	20020.3	8050.05
57891	4607.96	5110.28	3800.78	3553.14	4132.56	22405.9	21652.3	22395.5	20014.9	9306.92
123084	620.927	968.989	7331.23	6790.15	50.1017	13887.3	12627.2	19845	19982.5	12139.2
3374	15921.2	16562.9	13376.1	14262.8	14210.7	19091.2	20186.2	20737.5	19976.6	18555.8
37921	131.189	44.081	296.238	386.605	80.1934	10148.9	9004.45	19752.9	19970.1	15141.5
55088	9644.97	9073.82	18977	21005.6	21225.9	8716.87	8215.21	18107.4	19956.6	20446.2
123614	15224.3	14313.6	14738.9	13959.9	14392.9	13572.5	13945	19635.7	19924.3	16538.3
75872	13840.9	12626.7	17512.7	16879.6	19490.2	14562.1	14816.8	19659.9	19801.3	22118.9
74515	3090.51	3546.88	11502.7	10407.5	11572.8	6081.49	5782.43	22155.6	19800.2	30192.6
22874	2450	2262.8	12523.7	12627	13020.7	3309.84	3582.26	19466	19790.2	21803.3
48707	8257.23	8975.32	19937.9	18286.9	20483.2	10571.9	9924.16	19625.5	19788.7	20241.1
45736	3011.21	2377.1	17811.3	18556.6	20335.8	3293.34	3062.31	19133.4	19775.1	24355.4
80997	350.287	356.419	15826.5	14750	16164.4	456.016	475.908	19431.9	19745.8	22294.8
109998	80.1302	83.6889	4285.35	4654.17	2537.24	64.3427	81.317	16622.5	19583.2	6248.31
46446	7202.67	4792.6	10950.1	11032.1	11829.1	16955.2	16386.1	19050	19523.4	13276.2
27719	6095.1	6563.47	11087.8	10563.9	12335.5	8496.35	7373.02	19582	19433.2	18444.3
108826	20387.2	23467.1	19199.9	20377.6	19645.4	15132.2	16099	20981.8	19395.1	21737.1
122141	4494.3	3568.75	19583.4	19178	19739.9	3593.96	3496.92	19252.3	19191.3	23033.6
76065	3469.29	1249.77	3085.06	3306.79	2477.65	5575.39	7007.99	16263.3	19130.9	6002.74
106223	3238.39	4416.24	8274.06	8151.96	8673.58	2301.1	2921.58	20593.6	19109.4	13533.9
77284	1589.11	2227.19	9504.46	9637.82	10280.3	1845.7	1973	19874.8	19009.8	14256.1
50531	3354.62	3510.71	17299.6	16653.7	16646	2755.55	2755.09	20188.7	19009.1	20305.8
53238	3787.47	911.925	10068	9421.43	8628.97	12457.4	10327.9	20042.4	18937.3	29002.2
81586	111.334	138.424	308.986	329.147	69.9361	1506.21	1793.01	16323.7	18853.9	5895.04
119742	19747.1	18207.7	22009.4	21299	21102.5	20383.7	17981.4	18860	18853.6	22920.1
76939	9700.56	8236.65	17393.8	18137.8	19553.3	9701.56	10002.5	18757.7	18833.3	21980.1
52185	11281.3	11030.9	16999	18133.5	15757.2	12508.1	12926.4	16875.8	18797.1	16138.8
56149	14253	13875.8	21653.7	22986.9	24096.2	11999.5	10367.5	18800.8	18783.2	17812.2
45980	792.76	1024.32	17703.9	18811.6	20264.1	488.878	530.935	19548.2	18767.1	13919.3
41573	13685.5	16070.3	14508.7	14941.4	13014.7	13253	12030.6	18117.8	18741	13007.1
74624	13273.1	15304.8	13819.1	15860.4	17047.3	12152.6	12269	17514.4	18714	15394.4
30759	37.0695	17.1222	1457.26	1513.72	279.043	84.1911	79.4613	20659.8	18677.1	4337.16
56744	1634.68	1404.43	3646.35	4393.64	2876.01	3363.49	3709.75	19419.5	18565.9	19255.2
79598	6115.8	1622.95	2679.43	2662.77	1696.2	18035.2	17352.1	20330.3	18454	13682.8
80920	3918.36	1598.69	7728.27	5339.62	7318.4	5568.01	4530.57	14465	18451.3	6208.92
73587	18822.3	17816.9	16053.7	14443.8	17382.1	22465.7	18865.2	20457.7	18381.8	23258.8
55912	7643.19	7450.9	14491.1	14569.2	15097.3	12846.8	11591.7	19491.2	18351.5	22566.1
103804	5185.71	5350.7	5944.35	6196.55	6186.85	13930.1	10511.1	20611.6	18278.2	20309.2
75547	2965.91	3440.36	26242.7	25060	23323.3	1593.2	1601.98	19811.6	18196.7	16184.4
64790	7229.62	2818.38	10055.7	10464.5	9136.38	15829.5	15480.3	22298.8	18189.8	25128.7
66843	1663.38	1681.72	3231.95	3133.08	3967.67	3632.94	3635.93	19335.7	18156.9	17436.1
123934	14526	13835.2	16912.5	15277.5	17553.7	16966.6	16073.3	18753.5	18134.3	18189
22005	3814.87	3789.44	20404.4	19350.9	21208.2	5015.71	5003.26	18998.3	18074.5	23102.2
122284	4158.25	4435.82	13202.6	13923.4	15809.8	5634.16	6008.35	17133.9	18057.6	17702.5
58188	8577.41	8434.63	16987.3	16998.5	17811.7	7884.87	8028.63	18576.1	18034.6	18488.1
119850	21144.3	21171.6	27165	25438.7	24649	17383.6	18341.5	16184.3	17977.2	19565.7
73708	12916.2	12839	8499.57	9823.9	8267.55	7487.78	7885.22	17086.1	17971.8	7671.53
122166	4016.12	4093.27	12340	11465.4	12078.8	6014.23	5788.34	17624.8	17947.9	15110.1
31248	829.038	506.061	2562.24	2328.19	3299.45	3847.7	3671.47	19414.4	17913.9	20862.2
46463	10147.7	11599.1	12627.1	11873.8	14481.1	12958	12124.4	18924.8	17868.9	15197.5
120053	6584.41	6488.02	12830.4	8760.11	10742	8114.38	7477.68	17317.6	17867.5	14834.9
22618	18057.3	18732.6	16276.2	19321.4	20195	15785.6	15979.4	19809.8	17849.4	14167.3
121793	4752.3	3401.96	13383.1	12086.1	12519.9	6342.73	6004.06	16061.9	17842.7	16389.4
73523	22306.8	2864.22	10937.8	11576.4	5623.42	44531	41586	18253.9	17825.6	12188.9
77703	11121.4	2373.67	2608.09	2586.17	3255.81	30685.6	28128.2	19575.4	17806.7	10547.4
21505	2980.29	2654.32	10150	9868.3	8410.3	4253.55	4688.83	18305.2	17766.7	13759.6
105054	17128.7	17296.8	19686.1	19009.4	19917.7	17742.5	17708.5	17336.6	17665.3	16325.4
106171	2728.12	2118.82	3184.11	4340.73	1744.16	41774.9	44421.1	14625.2	17663.4	16578.1
44987	1845.97	1556.33	10836.3	9785.82	11894	3262.48	3187.29	17931.5	17651.2	17209.4
66480	10176.8	11708.7	20043	23559.6	20770.6	8520.16	9832.59	17772.7	17629.1	18264
76590	6394.03	4945.81	14256.5	15002.5	14620.2	9044.31	8152.17	16532.5	17623.8	16761.9
60616	1578.35	1674.04	1086.38	1204.1	661.554	7293.14	8069.55	15026.1	17616.1	3846.9
122703	2079.81	2029.43	11125.9	10196.9	11903.4	2013.3	2068.71	16114.2	17566.7	15360.7
23316	7805.1	6881.47	22071.9	23566.4	23111.1	4608.06	5042.36	17220.1	17562.3	15670.8
105557	9808.61	8884.45	13537.6	13636.4	13193.5	11202.4	11611.9	17611.6	17535.2	22036.3
75949	22955.1	19719.8	12826.5	12849.9	12573	28903.9	30576.9	19288.6	17411.4	18286.2
1925	9194.92	9154.03	9335.05	9507.44	13634.6	9831.54	9458.13	15982	17353.5	11238.9
43671	6169.8	9495.82	9364	9223.98	11057.9	10365.9	9794.6	19528.3	17320.3	20726.9
5776	827.825	853.226	20937.6	19837.2	21263.5	918.531	855.928	14238.1	17225.1	13942
73665	479.199	534.767	17627.7	17529.7	19125.3	526.581	566.193	17525.1	17171.6	20942.9
71363	8986.73	8013.64	16433.1	14575.7	16772.5	11367.8	9539.82	19196	17168.2	21688.8
44492	6461.99	6835.99	16264.9	14391.3	16172.6	6062.36	5592.27	16411	17159.6	17112.6
53728	790.999	1023.08	17729.1	18506.8	19068.7	518.187	613.068	17998.3	17148	18302.9
121534	361.598	270.863	3103.26	2535.96	2793.56	940.059	956.95	15481.4	17127.3	5745.51
72259	18937.7	25599.1	5486.23	5532.54	6609.4	10101.3	10563.5	17660.9	17125.3	12797.8
78836	628.877	668.027	10883.5	10391.4	11660.8	502.302	418.162	17260.2	17116.4	18793
55375	5765.56	4951	37549.3	40252.9	39013.1	2526.53	2929.91	14098.7	17068.5	11260
22535	7642.91	9620.15	7691.02	8233	8329.23	9948.34	9124.16	17220.5	17057.9	13326.1
107784	9726.56	7137.96	13895	14053.8	14983.8	10539.8	9610.58	15725.7	17056.2	16825.7
68706	45.968	73.6947	4032.33	4025.91	4005.6	500.125	490.854	18608.4	17049.6	20020.8
63754	2720.78	2458.15	15368.6	15705.8	17542.6	2524.95	2086.37	18185.5	17024.7	16432.1
122065	849.052	725.648	8454.08	9142.07	6336.68	2330.52	2741.52	16317.4	17012.7	10523.1
73765	1661.28	1430.57	12259.5	11661	13178.4	1517.2	1737.27	17512.9	16993	18949.2
79329	1534.86	2607.3	16318.4	19002.7	16192.6	666.914	715.153	19250.2	16917.5	16956.8
23276	1814.99	1981.94	18097.3	22000	20487.4	1464.63	1526.16	17019.5	16901.3	16672.4
75347	25517.3	24628.9	22941	23468.3	23403.1	27967.5	24980.7	17025.7	16885.9	17583.2
110653	634.69	452.922	1948.92	1957.52	875.001	1363.76	1192.4	16691.7	16873.4	6582.48
106818	5801.43	6185.35	17789.4	19925.6	19279.5	5198.72	4886.64	14175.1	16864.7	15925.8
74807	21827.8	24247.9	7178.92	6970.95	6428.83	18296.2	17581.7	19284.8	16843.3	19465.4
121826	10291.4	10419	17760.9	14043.9	16013.6	14514	12141.9	16856.4	16809	15304.2
64272	6663.72	7505.41	21325.8	21644.6	22793.2	4107.43	4484.79	16644.9	16807.6	15309
22559	9771.21	10431.9	11256.3	11035.6	12389.2	12809.1	11698.9	19069.7	16798.6	17141.5
57855	9695.97	8649.67	11307.8	11898.7	12534.3	17070.9	15338	18087.7	16796.2	16538.8
103162	50.1535	30.6574	1462.27	1544.31	786.294	154.729	211.241	14320.2	16770	12484.1
59964	14703.2	12694.5	14964	14841.8	16817.8	15983.9	16585.9	16004.7	16754.7	19692.9
26462	18442.2	21948.3	7969.64	6495.2	8094.54	16203.9	15273.9	15613.7	16743.8	10067
46639	2372.55	2834.54	7294.79	6697.15	6848.18	3579.9	3523.29	17618.7	16742.7	14853.2
66173	28659.4	27931.5	11645.1	12099.7	13664.6	35463.6	27720.4	15498.7	16740.4	18280.9
122630	14590	17062.4	15735.4	13875.9	14888.7	15479.4	13526.7	17062.9	16611.4	16197.6
64658	2344.48	2746.47	17605.9	18906.1	17111	1838.67	1921.26	14606.3	16600.1	15008.8
45604	15876.8	15399.4	13282.5	13833.9	15261.4	16856.1	15381.1	17373.6	16590.3	17180.7
76266	7784.4	7659.59	15685.2	14781	15695.7	8617.19	8211.63	16582.6	16550.2	12685.5
81783	13110.3	16069.3	10748.6	10674.7	10063	15469.8	15233.1	17249.2	16493.1	14379.6
58130	44497.4	48440.8	24355	28908.1	20218.9	19119.1	18389.8	14015.8	16480.9	15132.2
79448	540.558	557.902	13584.8	17606	14392.8	1200.04	1021.21	18910.4	16460.6	16463.3
112499	208.72	203.049	307.416	304.536	216.938	2572.22	2836.74	15486.8	16432.5	7548.61
65295	5517.06	5267.52	10509.2	11416.2	11383.4	5742.09	5682.25	16130.9	16432.4	14386.1
78004	7083.73	8949.41	17384.9	16053	17184.1	4556.54	4352.42	18172.5	16399.7	19674.1
123145	913.735	809.406	12785.9	13049.9	8195.46	868.375	897.001	10310.9	16367.3	15501.7
21742	1702.36	1779.78	11790	12116.9	13248.9	2337.36	2203.76	18860.1	16348.1	20596.2
23062	10567.8	11465.9	8024.32	8266.54	9356.22	13845.3	14943.7	16615.1	16326.8	13441.3
121486	9369.09	13900.2	1511.73	1266.51	804.84	7360.87	7681.4	15737.7	16294	11609.9
108132	392.075	439.623	4603.34	4921.19	4867.89	1856.54	1580.09	18468.2	16283.8	21591.2
1885	11395.7	17124.8	11587.2	12449	15596.1	2234.77	1965.68	16685.8	16256.9	9053.32
46469	10252.6	11149.7	11547.6	10882.2	10682.7	12792.9	12739.5	15435.6	16194.9	14728.7
123890	4765.26	4567.37	14258	14540.9	14799.7	5949.82	6015.11	18861.6	16177.8	20263.1
78817	5539.5	5391.43	15199.3	15599.4	15348.2	5299.52	5373.42	16477.3	16164.4	17171.5
120017	7698.57	10199.2	20338.7	24155.4	24545.4	10532.9	9984.67	15288.8	16139.4	26543.9
119931	204.01	155.773	8875.53	9939.47	10264.8	353.925	318.972	17327.8	16120.8	15797.4
76057	1913.83	1930.88	15772.6	16679.6	16602.2	1557.4	1652.09	16239.7	16103.2	19209.5
62470	2608.01	2237.33	10131.7	9162.18	11365.8	3016.79	2954.97	16539.2	16100.9	19425.6
122199	10476.5	9003.04	10045.5	8897.35	10687.8	19546.7	16521.6	18595.7	16079.4	20074.2
120568	1085.25	1030.28	15012.2	12200.8	15353.3	1043.62	1014.83	15637.5	15987	16301.5
58442	1927.96	2558.23	16030.9	17091.3	18687.6	1210.12	1113.71	18230.1	15958.7	19817.4
27406	14010.5	15104.3	10514.3	9931.65	10370.5	20665.3	19935.6	15721.7	15934.1	14482.9
73895	297.307	366.744	15455.2	13528.8	16498	340.752	306.547	15398.5	15838.8	20470.4
5431	8849.67	9107.04	9230.55	9842.09	10928.5	10943.1	10613.3	14784.2	15811.6	13820.6
33763	5790.41	4083.2	3192.29	4168.88	2803.29	20457.2	24135.2	13751.2	15763.4	17689.7
121022	5484.96	4917.91	9527.39	10744.7	9155.11	10083	10568.4	16189.4	15750.8	19330.9
2451	289.187	326.417	9450.58	9333.64	9264.6	326.651	332.95	18016.8	15741.8	15979
74318	11671	13224.7	16739.9	16943.1	17386.6	9252.35	8762.17	15797.5	15738.5	15916.6
78130	5056.65	5786.33	8327.91	7273.02	9458.58	8473.1	8509.51	16265.5	15734.6	15390.2
46958	1861.05	1920.58	20189.6	17628.5	18980	1838.12	1962.88	17812.8	15700.4	19119.1
121754	2369.2	2573.66	21783.1	22039	20210.7	1908.68	1694.83	14972.3	15694.2	19183.1
75769	672.013	643.744	12079.2	10740.3	12233.6	693.73	767.895	15839	15684.4	11929.1
74057	10953.5	12254.7	14490.3	13782.8	15027.1	12309	13506	16472.7	15684	13646.5
53004	8622.76	8589.56	8257.78	7071.5	8854.21	11281.7	10902.2	17125.8	15636.5	14044
109850	5218.28	4703.65	6470.46	6018.06	5781.12	12118.6	11087.2	16630.3	15619.8	13135.3
120391	9504.64	9867.45	13101.9	12723.7	13318.8	11597.1	10781.7	16199.9	15612.2	15815.5
57581	5406.56	5900.21	14128.8	12740.5	14686.6	5798.69	5228.74	17186.4	15594.6	17554.1
82317	1117.12	658.07	411.74	427.386	491.877	10271.6	9560.86	17809.6	15553	8458.62
102738	4205.26	390.114	5385.07	5185.4	2658.98	27878.1	25702.3	17069	15525.4	17464.9
122824	3275.69	199.545	225.236	657.573	69.818	8061.8	8411.77	16511.6	15496.2	13548
76329	1046.34	1143.27	17399.2	17661.4	15519.9	936.546	1036.44	14424.7	15452.6	17226.3
81339	602.205	730.331	1641.24	1564.8	1521.1	4151.51	4063.42	16790	15452.6	8407.79
110227	14089.4	11613.4	18005.3	17212.5	19344	16834.6	13995.6	15854.3	15414.1	17599.5
22252	13783.4	10959.5	14747.7	14445.3	16576.3	17253.4	16502	16494	15413.7	18224.1
53576	9590.63	8281.19	16841.6	15537.7	15747.1	14482.8	14457.2	14054.7	15412.8	13956.9
5868	11467.1	12754.9	15192.4	13893.9	14856.7	10112.8	8815.68	15598	15341.7	16560.8
104972	412.384	274.116	14215.2	15008.1	10875.9	829.105	942.163	13816.7	15260.2	13680.5
102616	3897.85	3976.19	14554.5	13048.5	15504.5	3833.9	4043.11	13415	15256.3	13447.2
123321	15077.7	18778.8	7998.76	8384.21	7554.25	20632.7	18527	16463.5	15222.3	16530.1
121028	750.069	706.27	19787.9	19775.2	18144.3	565.526	509.744	15173	15087.8	13272.2
81019	236.189	197.346	408.451	424.829	348.781	1774.11	1486.24	15501	15064.6	10526.4
21658	5695.23	4583.3	15553.1	16247.7	13300.8	5875.78	5508.66	14664.4	15033.4	15297.5
77579	18986.9	19840.4	21944.2	22051.2	21697.7	9901.34	10269.3	15971.7	15022.1	13132.5
46619	4556.25	4274.51	14239.7	12833.7	12642.4	4280.43	4540.72	15107.4	14990.8	18166.7
22245	15313.5	16037.6	13411.7	12397.5	13843.2	13127.7	12291.2	15609.3	14967.6	14596.5
52208	16793.1	15298.8	14593.3	14039.1	15515.3	16566.2	14841.9	14003.8	14925.4	17268.9
61720	13280.6	15629.7	18944	19075.8	20684.1	9163.59	9195.32	16936.1	14921.1	16779.3
54675	13514.5	8306.03	13154.4	15816.6	14794.1	22064.5	22686.9	18328.9	14920.5	14567.8
55631	639.495	397.378	13848.8	13493.2	15030.7	556.999	539.359	13898.8	14908.6	15406.2
21433	11439.5	11802.3	7090.94	5929.76	7226.36	17935.1	14956.1	14320.7	14905.8	13395.1
63744	4934.96	6397.72	5296.95	5169.93	5349.02	5694.07	5652.49	12967	14904.7	7582.9
78591	22360.2	22215.9	21191.5	17533.5	23234.9	23825.5	20617	16033	14881	21753.2
123648	3523.77	2572.45	2878.43	2366.07	2541.87	14770.2	15374.4	15397.8	14816.7	10256.1
36006	5800.55	7534.17	7541.42	8705.23	8957.95	5804.32	5854.91	13749.7	14810.3	10935.1
121522	1059.54	1154.52	10638.2	11737.3	12116.6	907.055	958.589	14451.1	14797.3	12804.5
53669	12948.7	10767.4	16320.7	15026	17465.2	13121.5	12582.5	12994.3	14773.6	20197.5
60761	5837.25	6211.94	5513.97	5947.93	5085.23	17543.2	16428.2	14977.2	14764	14636.5
32712	47591.9	53863.7	36935.5	36066	33183	33538	34256.4	12141.5	14738.5	7067.66
103798	12576.6	14020.6	8876.99	10139.2	7982.96	10858.2	11436.5	15136.6	14721.9	11351.2
77577	30227.4	30826.5	15474.8	15963.6	15295.3	25461.2	25378.1	15091.9	14690.9	13474.9
3208	3306.11	3449.8	15478.1	14056.5	15551.5	3815.33	3723.86	13888.2	14678.8	15761.4
76766	4854.49	5425.51	7448.91	6445	6351.31	6743.62	6258.7	14422.7	14674.3	22359
37665	613.761	923.66	3790.49	3311.41	3224.48	446.21	436.868	15211.3	14653.4	14390.5
22816	11208.5	9488.5	9802.81	11185.8	9263.05	11310.4	13090	13487.7	14636.1	13107.4
49308	91.1419	82.5229	14076.6	13984.5	12777.1	230.199	250.131	16192.2	14607.1	11956.3
121539	1110.97	1185.35	12784.7	14480.1	13017.1	772.049	706.207	14200.3	14571.4	15954.7
51499	364.093	385.719	15022.5	12485.2	14657.4	255.892	257.602	14325	14567.8	14119.6
80191	2913.08	3201.43	10439.2	11226.1	11404.4	3509.39	3837.16	14177.8	14527.4	13140.1
79044	12271.9	10142.8	12171	11605.7	11225	13588	14847.4	13441.3	14417.3	12084.3
54736	17149	17487.8	14679.8	13570.3	16240.9	17160.1	14616.6	15094.7	14398	16135.7
79014	7676.87	6976.64	15808.7	16963.3	18365.4	6179.24	5919.05	16345.2	14389.7	14710.7
78585	700.399	518.353	434.175	268.482	221.897	457.747	641.549	13992.8	14389.7	103.449
76505	7143.33	7011.26	6573.64	6318.68	6139.61	10648.9	10719.8	15445.4	14389.5	13702.4
60793	1251.81	1137.15	7725.15	7626.9	9208.1	1454.65	1307.27	12616.3	14377.1	12136.8
55099	2187.59	2364.06	8891.14	10402.8	10719.8	2412.59	2358.4	13371	14307.8	10647
44330	5784.3	5988.55	16325.4	17030	14493.2	5392.17	5103.75	14141.6	14295.4	15268.6
77193	14541.4	15758.4	8725.23	8869.8	9412.5	31681.7	29810.8	15763.6	14267	13343.9
122283	15396.6	14698.3	13067.4	11252.4	14174.5	18279	16780.7	12540.1	14250.7	12665.7
21564	5291.3	5715.61	16905.9	15524.9	17312.1	2137.83	2023.45	15132.9	14221.4	17956
82452	9440.45	8452.61	17257.7	17981.9	16441.2	8958.07	9109.84	13383.1	14202.4	15615.2
81136	2309.66	1890.72	2305.55	2406.94	2681.3	3268.99	3178.65	11596.3	14135.8	3281.16
22563	1672.51	1960.92	14929	15139.7	15008.9	1533.03	1586.14	14327.4	14064.2	14353.5
78909	9053.82	8711.22	10828	10223.1	9845.17	12762	13533.1	14642.9	14060.5	15584.4
34183	2801.53	3162.33	2583.84	3415.01	2662.91	24560.6	24805	15579.4	14053.5	10852.2
45624	862.383	786.081	14057.5	15383.4	15902.8	898.414	881.29	13919.5	14039.2	16035.1
75506	881.527	993.44	20520.7	19695.8	21435.7	762.571	731.994	13070.1	14034.7	23266.6
124223	16261	17514.6	14226.7	13886.3	15151.1	18851.4	18693	14551.5	14015.1	13435.3
122415	17776.2	18481.4	31934.4	29985.1	31155.9	9845.05	8576.77	13871.2	14005	17739.4
119614	12574.9	15177.8	14534.3	14048.2	15131.6	7296.97	7458.15	14612.9	13966.3	13017.9
56605	9513.3	10984	11431.7	11406.2	9810.19	10975.3	11760.9	13660.6	13931.1	12950.2
59944	4653.63	5015.28	14400.3	13054.9	12937.8	5200.45	5372.18	16743.6	13920.6	16380.5
46238	6765.74	4816.12	2120.72	1357.57	1955.57	25891.3	21730.5	13927.2	13908.4	8467.73
55597	10361.9	11004.6	8698.07	6369.88	7627.3	13555.2	15099.2	15038.6	13883.7	11538.3
60498	5796.29	6320.15	9472.61	9105.47	10024.2	9081.65	9762.7	13082.1	13877.1	12645.5
79106	1712.92	1544.76	14989.5	15035.3	14897.7	1513.78	1527.35	14237.4	13876.4	16627.9
21426	10778.7	10814	13738.5	14844.4	13926.9	13256	13017.3	13365.5	13855	10661
124234	767.284	697.154	11155.9	11101.5	11677	928.352	858.252	12898.1	13808.3	13706.2
81174	26240.3	29511.1	14655.8	14289.2	16800.4	18841.1	18075	14886.4	13796.7	13664.4
21452	7881.58	8121.95	8044.49	8193.34	8878.45	12625.1	11884.6	13898.2	13771.5	13976.2
21907	7216.37	6609.62	10199.1	9295.41	9396.67	9191.8	9148.98	10881.1	13745.8	11693.6
1751	1865.81	1897.87	4859.64	4367.54	4954.11	4059.54	3735.85	13029.3	13741	7018.95
61116	20.7812	27.1756	4134.35	3522.52	3575.54	172.93	98.5805	12475	13738.9	6137.2
61595	324.813	288.826	13336	12441.2	13682.9	404.866	393.117	12574.9	13738.5	13480.9
123773	18404.4	17795.7	12523.6	13850.6	12690.1	13849.1	14742	14666	13711.5	12887.5
122886	1376.31	1410.68	4941.96	5303.92	4657.58	2209.33	2466.57	14863.7	13709	13651.3
55706	10554.2	10711.5	13465.3	12959.5	13457.8	12139.3	12310.9	14639.3	13700	13037.3
71559	572.539	583.136	13737.1	14203.4	14649.7	562.929	602.397	13853	13693.8	16235.9
47055	10367	10535.4	12107.6	14202.2	13558.4	11225	12220	12882.7	13686.6	12974.9
121252	10145.1	10845.7	13097.4	11346.1	14404.7	8954.17	9077.12	12391.7	13651.4	12414.3
78925	2865.24	2986.48	12642.7	12026.7	11464.9	2780.65	2970.24	14040.6	13646.9	11919.9
3212	12260.1	13287.4	14073.7	14227.1	15075.6	11149.4	10218.4	15615	13646.2	17177
71441	14429.6	14811.4	10438.3	10246.6	10600.4	16099.5	15466.8	13924.4	13621.8	12514.1
75589	1304.74	1163.1	5609.05	5812.82	8494.41	2864.62	2654.41	15133	13585.3	17594.9
55838	10622.6	12809	7621.55	7612.54	8741.14	8226.16	7037.14	11551.3	13529.3	10356.9
62345	8475.94	8720.71	15368.7	15176.2	16560.5	9059.77	8971.68	13744.2	13486	16545.2
122230	986.966	1094.25	10938.4	10152.8	9310.81	1078.28	992.429	12715.7	13478.3	14022.3
76238	269.364	181.302	796.652	779.387	400.78	785.817	864.552	13149.3	13446.1	4473.93
27948	5117.69	6451.76	20628.7	20608.2	20580	1932.31	1622.19	13678.8	13404.5	14817.5
106024	1692.32	797.219	375.295	297.494	592.756	7567.57	5602.8	13062.7	13399	9236.72
23238	4171.91	5131.21	3322.25	3335.35	3569.62	25352.6	22880.9	14593.4	13385.9	16170.4
53562	7312.66	7786.68	8910.34	8364.89	9425.52	10084	9697.74	13829.3	13333.2	12512.5
110144	9979.93	9777.03	9364.71	10157.9	8805.88	11336.2	11784	9956.7	13284.8	11138.2
49213	1366.21	1533.37	22164.4	21927.8	20043.5	894.527	950.963	15567.9	13284.8	13157.5
110122	3633.93	3361.8	10053.1	9324	12200.1	5861.7	5161.33	14407.8	13270.1	13216
57603	3351.18	3350.27	7212.04	6519.62	6137.24	4403.05	4020.2	11706.5	13268.2	11127.6
80484	2244.62	1810.7	12857.7	13189.5	13511.8	1892.32	1932.91	13721.7	13256.9	13697.3
23200	2675.61	2803.4	11236.4	9913.26	10869.2	2526.73	2825.64	11181.7	13220.8	9178.52
72643	1220.52	1227.15	13478.2	12488.2	14894.3	721.726	695.696	13145.1	13209.1	12644.5
82385	5587.58	5616.21	18183.8	17073.6	18622.7	3884.54	3638.55	13887.2	13133.4	17520.9
5209	2964.98	3343.48	14315.1	15772	14635.3	1785.54	1985.38	13635.1	13126.5	16145.6
105956	1442.34	1464.81	6074.81	7145.27	6802.97	669.482	736.573	12040.7	13102.8	11446.4
5233	637.442	865.841	11679.4	10769	12161.5	655.98	693.121	12884.1	13093.3	14958.8
82544	3725.01	3717.69	5983.84	6137.51	6852.34	5450.08	5215.96	13218.1	13067.3	11193.7
26151	11493.6	11516.6	8817.91	7980.82	8491.51	18911.3	19348.8	13089.6	13064.5	9590.77
21384	6278.5	6391.84	9532.75	8258.17	8492.43	6064.67	5900.99	10757.9	13036.3	12157
104878	11248.5	11557.5	13323.3	12447.6	14159.8	9714.91	10006.5	13122.6	13022.5	15621.7
82510	1937.93	2137.84	12826.4	14311.8	11947.4	1792.79	1740.99	13183.8	13021.4	11121
1935	15057.6	15304.6	10399.3	9398.92	11021.2	19827.7	19219.9	14013.6	13020.7	13647.2
121310	4402.62	4911.9	10404.1	11198.5	11438.7	5540.77	4856.23	13867.7	13010.7	12146.9
121915	1907.73	1828.49	15850.2	16720.9	14911.8	1753.92	1779.28	12093.7	12973.3	13663.9
58612	4650.99	5605.86	10366.7	9909.8	10787.3	2781.63	2642.92	14761.7	12959.4	13372.2
70800	475.506	458.535	87.0531	103.544	100.371	5314.98	5140.74	8241.52	12958.9	13656.1
109329	3715.07	4627.09	10829.9	10354.7	8347.88	4917.97	3885.96	12862.6	12926.8	10442.3
80240	82.5528	51.8598	6467.82	5891.31	5404.79	1103.91	1247.89	9584.9	12924.8	10634.3
67534	19753.7	18144.9	14116.1	15158.9	13610	17049.7	15638.9	12363.9	12922.1	12508.9
103861	9739.12	7028.15	9416.18	9669.92	8954.98	16318.4	13419.9	9154.08	12912.7	9718.9
22527	22999.3	17959	12325.7	10926.8	12701.9	26148	24969.5	13716	12883.7	16694.7
33894	12861.8	11198.8	10902.3	9559.56	11368.5	14132.3	14781.3	13322.2	12874.2	14788.8
121351	10450.7	6566.69	12145.2	11303.1	11935.5	13822.7	14709.9	13281.2	12851.3	16631.9
77609	24113.5	25357.2	17003.6	17420.5	17881.7	16841.1	16961.1	14764.2	12837.4	14232.2
2148	1748.27	661.93	6344.58	6546.92	5873.99	7159.89	6966.18	13747.4	12834.9	11341.4
108164	3474.73	3364	17465	15584.8	16383.5	2951.66	2868.24	12519.3	12811.6	12787.6
70251	9451.46	9517.35	15760.9	14456	15463.8	8270.68	8257.84	13118.2	12805.9	12731.5
76249	15028.4	16892	21549	20750.7	19883.3	7938.06	8584.89	11826.2	12790.6	10684.1
120597	5828.07	5740.25	11253.7	11823.3	11733	10031.1	9481.59	12647.7	12770	8729.34
2241	1721.03	2477.98	14099.6	13973.7	15958.5	1121.16	1179.3	11110.1	12769.8	10881.2
60847	5637.39	5165.56	6548.58	6412.95	5366.49	5463.11	5282.18	13615.4	12760.2	15849.7
64920	613.874	559.999	543.201	545.134	623.739	4221.28	4231.48	13220.1	12728.9	10304.2
107369	7443.59	8086.62	15857.4	14621.7	16547.8	6332.32	5273.54	12674.1	12724.3	12810.2
76374	2692.28	185.459	1655.06	1917.99	1269.82	10064.8	9047.38	14365.1	12723.7	17767.6
123179	763.419	1048.62	8921.47	9136.96	8608.48	928.766	885.388	14005.5	12698.2	16015
81646	1635.91	1333.75	2903.37	2516.78	2968.99	5979.29	5988.11	13948.1	12681.6	12814.4
120153	12475.9	11437.9	11248.7	9913.43	12056.2	12715.6	12634.9	12713.4	12667	14614.8
62493	10139.6	11641.7	13397.4	13524.3	14702.8	10512.2	9344.47	12083	12644	13757.4
4626	1730.69	1502.69	6388.13	6314.86	6522.77	4073.36	3944.85	8647.81	12621.6	3052.49
21749	15385.5	16241.9	11761.8	10948.3	10735.3	17562.6	16749.8	13421.9	12612.7	12495.1
5466	423.655	578.833	16738.5	17015.4	16887.1	327.182	289.567	13675.5	12601.5	13006.7
110317	22.3178	31.2291	14.3241	37.5561	8.3501	244.774	164.328	12369.6	12593.4	9651.96
21836	572.99	542.656	6901.17	6324.02	6842.07	901.299	810.742	12327	12568.6	10981.3
2956	22500.8	23262.3	17399.7	16379.2	17457.3	15086.8	14856.8	12923.9	12566.5	12128.6
49854	11004.4	10513.1	8798.44	8938.98	8735.18	9415.11	10351	11451.2	12557.4	8741.32
5675	13747.7	13228.5	11540.4	12114.1	12714.9	12505	12292	11783.1	12539.8	9173.13
75102	8588.24	8042.09	10465.5	10536.5	10886.4	9744.11	9305.65	13130.8	12536.4	14491.1
77602	10244.1	9019.58	9716.54	8355.11	9566.45	12727.2	12091.2	12383	12517.1	11347.3
121148	11209.3	7868.96	13222.2	12032.2	12398.6	20988.6	21182.7	11968.6	12516.8	11409.5
121962	16281.9	19376.5	14076.3	13757.5	14358.4	13783.4	13382.7	12752.7	12511.3	12347.4
68587	86.2198	77.8843	2770.49	2774.07	3839.46	316.429	315.569	13221.6	12497.1	14902
81164	4869.29	5176.52	17190.3	16698	15875.5	3607.93	3756.34	13487.4	12474.4	14967
80042	9755.89	9222	8559.93	9183.94	5724.27	13649.1	11893.2	8774.37	12421.7	11147.9
123274	29.6226	19.824	3022.6	2941.12	3149.42	623.041	607.417	11774.8	12419.5	18478.3
43877	15634	16462.8	15055.6	15866.3	15508.9	10795.6	12067.5	13868.9	12401.9	14204.7
119578	6475.87	6215.95	16069.5	16439.2	16562.2	4617.37	4294.72	13030.5	12362	15025
79627	3758.6	4256.06	14828.3	15960	14821.6	3288.38	3336.19	12206.6	12321.3	11593
73774	920.174	731.688	24850.1	22725.1	23638.4	692.598	646.126	13040.7	12312	18530.1
54633	3373.78	3876.59	17433.4	16116.2	15200.5	2049.2	2186.98	11132.7	12306.6	11974.8
22804	9766.54	8712.23	16021.3	17437	16053.7	7711.76	6940.5	11246.5	12276.6	14786.8
67931	5086.61	4239.48	11272.9	10995.2	11071.7	9076.01	9562.42	10945.5	12270.6	10795.6
79498	2267.61	2162.65	5009.77	4520.72	4831.32	6837.1	6383.48	12239.9	12260.4	10017
68813	18197.9	21437.3	11096.8	10706.2	11798.3	23632.1	21004.5	12776.2	12260	16390.9
65750	9927.31	8123.66	7582.82	7170.25	6258.9	20901.8	17292.4	9047.41	12234.2	11693.9
66269	6256.6	6261.9	13803.4	18626.5	16821.4	5796.03	6362.12	11867.4	12228.5	14455.8
123571	12054.3	11926.8	20222.7	19457.4	23309.7	11313.3	10278.5	13925	12214.9	10809
22910	3144.29	3705.97	11129.6	10666.1	10998.6	2635.85	2647.41	12401	12213	14376.5
120830	474.372	610.477	6735.07	6655.67	6865.33	568.433	660.644	11165.4	12209.7	8501.86
79485	18378.3	20001.1	18223.8	19491.2	20619.1	13039.1	12453.5	12284.7	12206.3	11007.6
124113	8789.37	8715.12	15979.9	16662.4	17174.5	9381.51	8493.95	13003.5	12206	12720
1818	16005.5	18383.5	13499.2	12525.5	16537.7	16073.9	15611.8	9100.23	12188	5064.8
61584	9122.25	6740.88	9682.24	12886.6	7498.02	11277.4	11693.1	9687.93	12180.9	10531.8
54567	3296.69	2795.77	8442.75	8033.34	8877.97	5875.04	6118.14	11468.6	12152.7	12248.4
44278	40.0872	31.6608	11724.4	12343.6	10213.3	3672.84	3748.46	15372	12148.5	22529.1
63747	3542.16	3705.9	12597.3	11193.5	12567	3278.38	3354.99	13190.7	12130.8	13692.5
108559	9307.67	10640.2	6846.15	6391.11	6660.69	10477.4	9793.89	12754.2	12115.2	6706.7
2599	4036.13	4553.89	5995.27	5940.09	6532.15	4144.76	3872.85	12350.8	12114.3	11774.4
104395	1394.72	1571.5	658.844	517.86	841.088	10365.6	9418.38	13174	12114.1	11145.3
121042	3859.98	4129.62	5810.85	7850.76	6726.41	4946.02	5129.18	11224.9	12113.3	8769.51
106556	1830.46	1603.23	1724.29	1627.83	635.366	164.678	139.769	10596.9	12087.3	848.869
21846	15975.2	18693.6	11235.8	10848.7	11553.7	13958.7	13272.1	12096.6	12059.1	12720.1
50212	26524.3	6535.83	4524.6	4812.94	2556.18	40944.6	41454.5	12427.7	12058.5	11023.5
55319	5201.12	5290.04	1436.79	1293.12	1651.23	14370.2	11557.5	10360.5	12046.7	4205.74
120482	13161.2	13760	10719.4	10816	11578.3	14003.3	14670.2	12736.2	12009.8	12284.9
122104	899.483	304.546	1274.12	1189.01	1520.61	5476.68	5774.9	14782.8	12004.2	19315.9
22911	17189.2	17242.1	12565.9	12249.6	12588.3	14452.1	15815.3	12452.1	11978.4	13969.7
75116	3933.35	3404.1	5982.33	5245.5	5816.45	4645.62	3999.49	12522.6	11931.3	9096.8
68122	386.446	97.2917	866.841	702.221	746.319	15019.1	12974	14301.1	11926.7	19000
24889	10964.4	12184.5	11279.9	11274.9	13691.1	11729.5	11845.4	12869.6	11926.4	14147.1
35183	12214.8	12693.3	9593.83	8009.2	9427.32	14486.1	15012.9	11900.4	11918.3	12731.1
78773	218.183	316.602	8613.23	8528.36	8998.27	215.698	192.217	12246	11916.3	10468.4
51650	6125.78	4770.22	23009.1	23129.4	24974.9	6476.1	6789.04	12783.5	11896.9	11523.3
63382	10266.4	11472	12425.1	11210.9	12873.9	9175.63	8371.56	13346.1	11884.9	14535.4
58150	10219.8	11262.9	7382.26	8026.47	8608.03	11241.5	12058.6	12345.1	11870.7	9023.15
120621	1058.43	1076.8	9177.81	8703.64	9340.04	1221.3	1184.21	12864.2	11867.6	12775.2
76117	1499.16	1083.16	7337.19	5664.43	6375.88	3990.99	4541.81	10535.7	11855.9	16236.2
55766	295.388	344.119	8277.49	8928	10597.9	253.263	265.344	10012.6	11854.6	14882.9
74233	11465	11788.9	8417.92	7251.44	7744.05	13796	14719.7	10843.8	11851	9465.9
77281	568.679	736.253	10061.5	10066.6	9544.95	526.416	540.589	15379.3	11843	13805.1
41518	17746.2	18344.2	18931.8	18586.3	21814.7	18610.4	19352.9	9549.24	11837.7	5163.82
22608	1239.66	1192.04	9718.94	10273.8	12242.3	1188.16	1131.88	12012.5	11829.8	13041.3
5400	9985.52	8225.64	12335.9	11813.8	13429.8	10347.9	9715.16	10758.5	11816.8	11241.1
51212	2463.82	2010.57	10292.6	9379.27	11495.4	2699.68	2440.88	12573	11778.8	13267.1
22148	4895.45	4677.78	9817.06	9629.39	9979.59	5584.1	5502.17	12227.2	11764.4	11302.9
78970	3257.6	3788.54	4615.85	4544.52	3484.52	3025.2	3006.76	10652.2	11746.5	5474.4
51722	9536.01	10124.4	9841.65	10219.4	8509.29	7383.12	7445.32	10563.3	11740.4	10011.5
64448	21050.4	19809.1	19347.6	20490.4	20397	13745	12929.3	11466.1	11720.8	11812.3
123974	16629.6	15697	14887.9	15050.8	14822	16676.2	15774.6	12744.4	11677.3	15242
60676	21413.4	21644.7	23548.7	24963.4	24748.2	9262.55	10370.6	11839.7	11672.1	11220.1
122172	21771.4	22154.7	12684.4	13478.7	13233.2	20966.1	20474.6	13048.8	11668.9	11478.6
4878	463.942	474.845	8264.42	8610.01	7044.96	426.089	392.931	10304.5	11667.9	11936
71021	1231.61	1168.81	6658.75	7330.21	8444.12	2472.35	2038.35	13369.9	11658.7	11986.7
123686	408.939	395.522	4038.97	3508.57	5011.37	411.066	412.995	6556.82	11647.9	1206.49
60784	1594.01	985.129	197.447	196.12	227.222	12476.8	10467.9	11219.1	11646.6	11205.8
57860	7945.57	10065.9	7130.94	7243.06	8352.81	10238.3	10025.7	11662.7	11639.4	11823
59740	1892.06	670.196	6335.47	2190.61	1392.63	9668.78	9453.27	11281.9	11629.8	9953.96
52550	5910.4	6551.91	9688.36	9073.86	8931.04	8025.83	7511.46	11684.2	11619.5	10269.8
121223	1891.98	2282.62	8060.54	8576.38	8313.42	2505.9	2363.92	11160.2	11576.5	12093.6
109276	108.794	57.2591	64.9379	61.4882	79.5036	2779.99	2879.84	10126.9	11562.8	4277.07
62986	12361	12562.6	12201.2	12621.6	14439.9	10144.4	10609.5	12187.8	11537.5	12396
108655	163.812	59.1797	543.219	580.28	1609.47	853.843	542.178	17579.4	11521.9	14837.2
48170	1069.69	983.617	12481.6	12742	14035.3	1302.3	1192.66	12700.8	11509.8	15281.9
74400	17430.3	17385.3	18516.8	18369.1	17337	12962.8	13363.9	12788.5	11509	13346.8
49197	458.904	518.301	14842.6	14504.3	16152.4	351.246	350.38	11808.5	11506.2	15561.9
76817	6546.15	5785.54	13198	11977.2	13835.7	7465.91	7199.09	11736	11488	8968.32
80672	786.761	843.27	15484	15889.7	16186.5	322.278	284.155	12594.8	11484.5	13161
119762	9462.26	8835.65	12522.4	12773	9331.89	11014.8	10763	12271.3	11466.2	13178.1
121087	16292.1	17002.6	11657.1	13270.1	12746.3	14074.6	12745.8	11882.9	11460	11387.9
73678	3556.58	2872.74	15209.4	15000.4	16396.2	2396.88	2272.3	10528.3	11431.8	14070.1
81884	582.386	649.849	14777.7	15130.9	14761.7	462.398	492.771	12051.3	11410.3	14896.7
23263	6913.96	6184.55	10145.6	9323.29	9729.62	9377.38	9222.57	12059.8	11406.9	12000.7
54703	6215.97	5779.64	8588.81	8491.64	8423.15	11806.9	10694.1	13179.3	11380.2	12576.3
77485	898.588	915.499	11399.3	10813.7	9411.45	890.685	993.764	11380.3	11378.8	12335.7
70823	13820.8	12482.3	11759.6	12238.7	13609.7	11025.4	10901.7	12107.1	11337.9	12937.8
105613	6320.79	3803.9	4690.64	4480.49	3250.26	14144.8	14414.8	10646.1	11333	12760.8
74409	102.957	91.125	10704.6	11917.9	11369.8	109.041	109.513	10832.8	11329.4	12579.5
26787	1791.82	1958.23	7982.55	8971.71	6046.38	2180.23	1780.2	6260.03	11328.2	9425.15
23059	7098.19	5837.94	8463.28	7850	7672.65	10538	9918.97	11929	11275.8	14104.1
57935	16222.5	18091.6	12776.2	12052.7	13723.5	14950	15543.3	10872.4	11257.4	11013.7
59014	4362.81	2753.73	2188.05	2012.13	1587.57	7631.8	8690.52	10892.2	11254.7	2334.92
55272	47723.6	48464.5	51779.5	52724.7	52722.1	20935.1	20115	13439.9	11246.4	16796
73862	2878.8	3560.14	14347.4	15193.6	15292.2	2554.41	2685.86	10191.8	11238.2	13741.2
110377	6728.29	6133.21	7877.13	6818.73	7800.44	14773.2	13324.9	11985.8	11237.5	12414
79405	4319.86	3540.37	15653.7	15941.5	15519.9	4505.52	4288.49	11255.9	11227.3	15094.2
80898	634.102	720.191	13426.3	13839.5	11909.4	393.332	434.413	11678.8	11226.9	10773.6
120378	10214.3	11336.9	9492.65	8109.81	8444.66	9586.41	9541.77	11446.3	11184.2	13574.9
79334	3044.14	3209.52	5691.41	5675.46	5555.1	3535.34	3191.98	9897.74	11182.9	7545.91
121739	310.206	705.857	4689.5	3345.25	4345.98	128.391	134.097	11667.1	11170.7	7929.74
123302	8292.6	8090.32	13370.5	13724.4	13366.8	7992.78	8388.76	13737.7	11154.3	14259.2
119759	1390.19	1650	7729.76	7501.02	6755.25	1432.06	1360.67	9751.93	11128.6	7247.07
121638	1790.05	831.398	4823.5	4057.08	4844.08	4004.32	4602.81	11176.9	11119.2	7061.96
59747	410.645	461.792	10930.7	10333.8	10636.4	383.299	405.362	11292.7	11097.4	9796.41
79807	1826.66	2744.91	4428.48	4698.66	4848.8	1234.84	1107.16	13557.5	11072.9	14775.1
75890	237.484	250.403	5454.07	4417.27	5127.53	268.269	258.232	11493.7	11072.5	8695.33
123963	19046.5	23587.5	11495.9	10459.7	11720.6	21868	20049.7	9730.91	11068.6	8714.71
122889	4063.18	4054.79	1024.41	984.212	1189.06	20278.5	19641.7	11643.5	11052.8	10038
4009	1087.9	1242.77	13115.3	13387.3	14049.7	927.611	973.411	10555.5	11018.3	10901.4
22210	4275.71	6372.43	455.505	523.441	381.729	10817.9	10593.5	14039.3	11009.2	8948.86
120189	2593.55	1850.31	22357	24230.9	20403.8	3762.66	3735.06	10389.7	10983.4	12051.9
81291	5505.64	5288.3	7587.25	7175.59	6324.39	8036.68	7410.66	7886.43	10970.3	10675.5
56146	2069.42	2798.67	7555.09	6290.96	7920.76	1730.27	1958.7	10644.8	10953.1	10171.8
22197	16541.7	9972.47	23114.3	22832.5	23647.9	18410	17956.7	9466.58	10952.6	11092.9
58628	1303.12	1305.09	14298	12911.9	14238.4	1917.57	1597.02	10526.8	10948.9	11898.8
52979	6010.3	5554.01	11441.8	10701.4	11575.4	7014.54	6614.06	10500	10942.6	10514.7
65315	3787.67	2883.89	7369.65	6232.74	5845.7	9696.79	8849.96	9798.06	10937.4	7270.7
122817	24192.7	28508.4	11361.7	10404.4	11769.1	17293.1	19308.3	11068.4	10936.7	9724.27
119933	6406.38	8401.32	9900.24	8549.59	9326.38	5199.56	4819.08	11597.7	10923.8	11194.5
23295	3972.67	3908.08	4813.04	4366.46	5608.87	6524.31	5503.42	10755.5	10921.9	9619.16
21168	2080.28	2026.34	9396.37	8538.91	9371.5	2964.51	2636.76	12104.3	10918.7	12063.7
62120	2354.91	2581.65	10173.4	10074.3	10070	2366.85	2447.55	11966.5	10908.3	11222.9
112342	20709.8	21080.5	12589.6	11624.3	12537.3	17490.3	16316.9	11908	10898.5	10350.7
81110	23262.7	26074.8	6526.98	6566.83	6910.82	20006.2	20172.2	11223.3	10891.5	7536.79
58767	2497.57	172.592	1039.15	1207.79	605.381	12638.2	12302.7	12257.5	10875.5	11068.1
76875	8468.69	8731.92	11933.7	10676.9	11888.1	8298.54	7227.61	10728.3	10872.7	10301.9
80498	4403.1	4840.38	11631.9	10816.5	11657.2	3555.37	4027.16	11285.2	10872.5	12251.6
5148	2465.07	3311.57	6482.27	5912.36	6389.88	2721.25	2755.39	10679.9	10843.6	7427.95
123705	6159.72	5457.06	7855.47	7348.7	8208.93	8105.05	6777.16	11221.7	10836.5	14015.3
80867	4059.25	2599.93	6208.32	5425.68	8676.45	5525.91	5287.46	9379.35	10834.9	6702.91
57071	13898.5	16134.5	12421.4	11840.4	12850.2	12214.5	13612.6	12021	10830.3	11011.9
109787	8844.43	10832.9	11279.7	10049.8	10688.5	10245.6	9467.57	11360.4	10823.6	7400.22
57421	11165.7	12711.9	10189	9895.64	12550.2	9977.87	10536.8	12304.2	10822.8	11652
109716	1390.17	1544.45	8631.07	8060.93	9654.38	3512.77	3391.75	12998.5	10819	12439
54893	1437.34	1218.75	6119.67	6462.84	5541.82	2558.26	2684.31	10970.8	10794.3	9478.98
22283	10812.5	11908.2	8790.69	8984.77	9533.57	10900.3	11358.1	10682.9	10779.4	10457.7
56176	2687.99	1453.99	7039.05	7560.72	5775.92	6592.47	6242.6	11386.7	10760.7	9826.7
21214	6415.59	6430.42	13270.3	13249.7	12439.4	4468.5	4470.29	10812.5	10751	10051.1
67983	2452.06	1090.8	3894.16	4141.61	3755.79	10452.4	8615.32	12211.8	10732.7	13007
60331	519.355	700.831	9335.48	10196.1	10465.6	400.928	420.418	11440.3	10725.3	11847.7
110879	96.7007	119.246	2955.96	2179.58	4652.12	292.357	336.651	6608.58	10723.1	1243.87
23221	19896.6	17469.5	11878.8	11915.2	12333.1	20792.7	19586.4	12080.6	10710.7	14276.2
119986	4849.32	4630.2	7658.55	8896.86	9081.34	4837.98	5558.88	9389.53	10701.8	6835.32
77634	433.957	490.541	10049.3	11284.7	12069	334.142	318.22	10801.2	10687.6	12142.4
48478	13463.7	13454.2	10936.8	9978.69	12049.8	17546.2	16682.9	11918.7	10687.1	12348.9
21595	24.9346	31.2514	1887.97	1893.47	1624.71	17.0277	17.8255	9966.72	10668.3	6247.82
122680	5007.81	5202.72	11247.9	9336.93	8984.06	4479.06	4290.62	10187.9	10664	9696.85
76713	707.666	341.486	2177.7	2341.08	2680.21	4916.37	5032.08	11888.8	10644.8	13221.8
124002	176.326	168.074	952.862	2054.21	991.365	3583.24	2967.65	12446.2	10639.2	25493.6
81670	381.642	335.669	7364.22	6206.52	5682.44	1437.42	1251.19	10959.2	10637.5	12408.6
119876	4177.29	2784.3	19191.8	20797.4	22302.4	4036.66	3980.92	11741.5	10634.4	14363.6
54674	5218.92	5072.66	8856.82	8277.17	9450.82	6012.12	5414.94	11172.1	10633.9	11137.8
48819	4162.78	4422.9	1909.58	1854.3	1276.3	11272.7	8906.05	7757.57	10631.7	2992.79
121684	9.77285	11.4346	10530.9	9539.89	10013.9	10.0108	10.7245	9764.52	10622.1	10829.4
68566	9172.26	2394.62	4518.25	5248.53	2479.06	13588.4	15418.6	9375.66	10621.3	2313.57
78042	4657.95	5347.01	7293.36	7777.55	7701.06	8387.58	8982.4	11534.2	10616.8	10213.3
79153	2309.25	2768.05	3400.18	3521.36	3258.02	11255	10704.8	11757.4	10610.1	16678
60136	15874.6	16927.7	10730.7	8867.91	10493.3	12617.2	12114.4	11568.2	10608	12263
23228	792.293	1102.9	2334.91	2977.77	2269.1	1533.76	1739.95	9840.58	10597.2	2029.42
120339	9327.99	10434.8	3246.54	3106.84	2737.37	20885.2	21762.8	11668.6	10579.1	10395.6
102437	8222.69	4647.25	9132.17	7275.52	9572.25	28395.4	30508.3	9239.16	10574	10804.5
81259	5142.04	5622.52	8381.63	7937.65	10608.8	7617.93	6219.86	10853	10568.5	10230.3
64421	4840.81	5464.83	10901	10616.9	11140.1	3733.42	3464.88	11170.5	10539.9	9484.91
4537	9627.56	10812.2	12670.3	10993.8	12461.4	10102.7	8418.19	11530.4	10536.3	12054.2
119890	9870.17	8219.16	16376.9	16902.2	16374.4	8690.71	9261.3	9445.97	10525.1	12370.1
81690	1937.76	2334.56	5836.66	5653.7	6498.95	1397.13	1337.38	10808.1	10501	9449.98
79568	10038.4	10981.4	7332.18	6945.47	7706.42	12784.5	12219.3	12338.7	10500.1	9908.89
58746	4955.43	4106.28	6905.28	6488.18	7685.37	9830.19	9622.45	9839.29	10497.5	11319.9
34611	13753.2	14326.3	8275.61	7129.37	9212.13	19312.3	17549.3	10878.8	10479.5	9882.13
77667	9525.24	10442	6467.9	6127.66	6802.37	10145.8	10603.4	10466	10477.8	7579.42
56426	5562.08	7363.49	7731.65	7362.47	8520.09	2916.23	2934.93	11350	10476.8	9241.04
121304	4183.06	4270.53	4985.73	4618.99	5439.54	4525.17	4405.59	10373.9	10473.7	10582.3
122833	10022.3	10836	10793.3	11794.8	10989	7567.53	8410.2	9307.28	10464.8	8074.76
120545	10649.9	10521.6	10514.4	9712.06	8981.83	12557.4	13710.7	10392.8	10454.8	11958.5
4901	1603.18	2174.77	4776.12	4948.45	5748.31	1043.03	978.978	10094.8	10451.1	8304.6
73580	5261.28	6215.2	6678.56	6811.3	6937.69	8807.78	8074.1	9159.31	10448.2	12508.3
73760	9679.02	10834.1	10376.1	10260.5	11820.3	6470.22	5881.15	9831.98	10430.3	6762.04
49205	193.999	180.2	4386.24	4410.27	3558.88	457.811	300.942	10743.8	10429.8	10174.8
21725	105.198	197.341	3382.87	3539.48	4404.27	194.601	158.636	11249.9	10423.5	13624.6
65559	9762.13	7540.44	7870.62	8371.18	7498.69	11180.9	10316.5	11548.9	10416.9	11166.8
58609	10832.9	11058	7761.53	6548.6	8334.78	15223.7	15205.5	9893.2	10401.6	11288.6
109956	2535.8	2440.62	2786.43	2180.77	2954.81	10083.5	6933.75	8894.03	10349.4	7786.09
33692	386.504	365.027	8670.98	8615.09	9832.79	390.91	406.8	9062.2	10339.2	9277.92
110261	1337.95	1032.03	278.505	391.912	194.904	10279.1	8263.34	10039.3	10337.9	8738.76
1847	11791.5	11996.7	10031	9236.85	9871.08	14350.8	14105.7	10716.4	10336.5	11081.6
21416	581.515	883.262	1808.86	1891.16	1654.41	1023.23	839.561	10246.6	10320.8	8276.87
120627	9299.27	9295.63	11559	11524.8	14817.6	7612.02	7661.43	10223.2	10283.4	13280.7
81925	6384.78	6420.26	9561.44	8524.18	10313.3	7494.59	6963.59	11246.4	10278.2	11270
60250	10966.5	11653.1	15077.9	13139.7	13629	7953.49	8428.47	10353.2	10268.4	12395.9
40216	12339.4	14017.2	7290.39	6565.99	6162.09	12199.9	12395.6	10118.9	10259.5	9598.04
21673	3494.46	3005.37	6763.95	7359.04	6493.07	4737.62	4273.21	11739.2	10239.1	11326.2
61567	7690.57	6961.47	10657	11115.4	12125.5	8466.16	8034.4	9905.35	10236.9	12920.9
123729	1021.43	696.953	5544.64	5840.63	3305.71	1259.5	1295.28	6906.54	10231.2	6538.6
78870	1893.77	1788.32	8850.42	9004.29	9563.34	1601.35	1638.72	10871.9	10229.1	11705.6
28655	7983.82	8834.63	13523.8	12231.8	12542.2	6267.47	6572.74	11279.3	10225.4	9580.45
79271	2966.93	3347.53	13485	14379.6	13360.1	5799.4	6697.53	9401.08	10221.4	7735
57287	12164.3	13522	10190.3	9622.01	11404.8	9311.45	9708.58	10785.1	10197.1	10320.2
62583	10973.9	11589.8	11763.7	10453.9	12748.8	8397.69	7700.31	10013.2	10150.8	11215.9
109643	6277.26	6314.82	7378.57	7106.36	7383.41	6094	5239.33	9419.37	10129.5	11883.1
46421	2366.36	2584.35	7097.43	6252.92	6524.38	3088.31	2986.04	11305.8	10127.9	13113.9
120276	10870	10684.2	10479.1	8976.51	9203.16	11606.1	10313.3	8936.28	10123.8	9499.57
64110	4956.86	2918.83	2672.48	2173.64	2865.87	21879.4	19659.3	11313.1	10116.1	12097.2
81457	4495.59	4253.92	10253.1	10885.5	10437	3943.92	3888.52	9554.3	10115.5	9792.45
122031	1651.77	2253.76	5233.79	5823.75	3302.25	957.183	1135.96	7614.56	10113.3	8875.36
2091	5346.6	5661.25	12490.9	10798.2	12823.1	5508.74	5319.93	10411.5	10110.8	12673.8
72615	2248.69	2347.55	15824.1	15859.3	16727.8	1410.68	1417.14	10438.4	10108.6	12577.2
124172	1882.74	2053.2	7809.79	8568.87	8505.96	1576.96	1942.01	8222.9	10084.8	9142.07
103372	8334.79	8348.88	8425.22	8388.57	7288.89	8724.25	8342.2	8415.84	10074.7	6785.64
76098	6206.13	6842.49	6574.19	6149	4267.93	11069.8	9198.83	9303.74	10053.9	5289.81
122988	5519.99	5294.21	7309.32	6955.72	6371.74	10573.9	10043.9	10128.5	10052.4	8151.75
78966	1272.61	1239.08	6946.28	7557.04	7290.22	1601.61	1565.44	10229.3	10027.5	10032.2
2568	8360.95	9045.02	9888.67	9943.07	10741	8523.56	9007.6	10506.1	10022.6	12649.7
82623	1120.37	593.168	850.222	982.539	669.291	3610.2	3331.02	12171.2	10021.8	11993.8
28199	5482.49	5097.16	7059.18	6375.7	6395.66	5155.08	5345.37	8228.29	10013.5	9627.71
79891	8252.89	8107.73	12053.9	12015.1	10995.6	5004.26	5444.66	9306	10010.1	12212.2
4097	8259.09	6987.99	7012.21	7274.59	7329.67	15670.5	14456.7	10309.5	9989.2	9914.29
22013	2143.37	2488.75	7998.17	6513.63	8933.06	2556.74	2385.83	10968.3	9982.28	12855.8
109432	2299.21	3190.05	6141.06	6977.46	6698.35	1580.43	1393.5	9979.47	9976.79	9644.29
51492	18437.5	17065.6	16275.9	14131.4	14887	13005.3	12940.5	11432.2	9959.18	9780.86
56531	14879.1	14939.3	20560.9	20499.3	22850.4	6354.32	6146.95	9449.72	9956.59	9042
110415	3130.2	3372.65	11030.4	12663.4	11145.5	2226.16	2381.94	9561.47	9947.96	7086.74
79124	8662.61	9748.13	9215.17	8527.45	8855.4	8021.32	7301.21	9691.45	9924	8753.05
122546	3797.85	4522.02	9586.51	10342.2	10747.6	2738.95	2973.05	9885.34	9923.6	10793.8
64196	10853.9	11662.8	8175.05	8190.07	9051.29	14147.9	14004.9	11487.5	9923.57	12049.9
64193	4745.17	5035.97	5072.49	5112.59	4448.01	4341.36	4246.32	11120.9	9919.65	9866.81
73853	65.3692	65.6756	8552.84	8124.94	9876.09	64.4632	53.8566	10673	9913.14	13271.2
81623	4100.57	5118.17	3648.26	3371.73	3008.17	13889.8	13019.8	10317.9	9913.08	10655.7
74091	4041.06	4476.02	5675.11	5574.89	5846.43	3899.51	3234.43	8653.19	9909.78	5231.51
75564	946.594	762.873	8902.33	9233.75	9640.06	1207.43	1056.53	10234.8	9894.42	10845.3
54329	2150.59	2884.56	17504.2	16014.3	17332.5	708.765	703.299	10235.4	9891.41	11476.7
62577	17705.7	19801.4	13603.9	13287.8	14083.4	10854.2	11260.3	10869.2	9887	8318.48
3949	6911.33	6425.64	7401.11	6091.42	8250.42	12543.9	11642.4	10470.9	9872.69	12961.8
62964	11231.8	12715.5	14317.7	13686.8	13898.6	7419.29	8266.46	10011.8	9855.96	9723
121056	14634.6	16631.9	9940.4	8765.43	10217.9	19957.5	17557.4	10705.5	9853.71	9601.49
77547	1906.56	1094.16	1274.19	1011.95	821.33	8671.55	8185.58	9920.35	9851.88	11504.2
79931	9345.83	10410.8	8946.87	9176.98	8878.2	9340.66	9705.67	10245.9	9842.42	9025.87
78423	7296.36	6793.01	10160.2	9090.82	9494.85	8726.16	8206.32	9567.27	9829.8	9532.17
78109	14671	15125	11079.3	11143.7	12540	15218.3	15661.7	10605.7	9822.81	10017.2
119898	7679.3	7342.18	9622.16	9066.13	6954.02	6377.1	6706.15	8179.32	9822.66	8725.59
74884	2397.86	2649.46	6389.63	5931.71	5157.54	3045.15	2868.87	9399.41	9818.69	9286.89
73594	8996.7	9884.17	14230.7	15980.2	19439.6	8386.03	8413.36	9471.29	9813.51	12117.6
81149	10791.7	11750.8	6486.73	8240.43	7978.18	3965.82	4453.62	8492.78	9813.15	5215.52
76188	12566.8	13328.4	8924.68	7910.49	9533.15	13204.8	13078.4	10540.3	9805.3	9307.98
121944	15817.1	16992.1	17717.1	16118.9	16578.1	11657.7	12279	10779.9	9792.68	8005.02
57600	7779.93	8318.91	8564.69	7863.77	9799.57	8172.43	7805.45	9436.47	9779.86	10488.7
35316	17689.5	18795.8	14953.6	14732.6	15810.1	12129.1	12711.8	11088.3	9776.26	13495
73840	8841.36	6778.18	8850.03	7777.08	10131.1	10284	7978.26	11141.6	9775.16	12229
52144	536.016	478.955	11446.9	12218.8	12170.3	494.603	421.44	10854.4	9770.02	12088
44700	823.972	735.281	282.858	296.999	465.023	4311.51	5422.37	8275.29	9754.77	3021.85
121191	2075.52	2459.1	8091.41	7767.82	9275.07	1422.36	1546.78	9952.22	9747.19	9784
60222	8757.24	8484.7	10894.6	11471.7	11155.7	5565.15	5441.17	9550.58	9731.32	11795.3
63441	1558.53	1463.12	10256	9140.68	7496.43	1402.33	1282.51	7254	9731.3	10109.5
77481	477.811	264.302	5306.24	5504.23	5982.96	664.152	559.535	9803.58	9728.16	5241.32
55318	857.957	913.178	7737.68	7638.53	8204.69	729.105	776.917	10529.3	9724.18	9301.68
107567	3113.31	3398.16	9863.76	9558.06	9226.25	2440.6	2232.76	7341.19	9703.45	8960.38
122756	13398.7	10087.8	12098.3	11529.3	12250.8	14342.3	13389	9651.27	9687.01	11258.9
4933	1964.78	2301.18	11698.5	11943.9	11436.7	1388.53	1441	8863.19	9682.95	8766.86
109652	1035.81	1149.65	10048.7	9526.59	11212.2	1467.56	1325.4	10460.2	9675.17	13124.9
21982	6286.05	4595.54	7492.65	7896.56	5353.9	12604.1	12835.8	9794.81	9656.12	10453.3
44868	12006.3	12349.7	10418.2	9496.12	11498.2	7361.32	6197.51	11768.9	9655.9	13693.7
80005	5209.49	5443.8	7958.27	7940.59	7919.83	8895.43	8664.87	9480.45	9646.89	8352.1
121966	20162.3	19950	8784.23	8781.47	8316.05	21376.4	22171.2	10139.5	9642.53	11140.6
123238	3267.67	318.035	382.225	502.554	260.408	7405.97	7656.08	10306.5	9641.66	7810.79
4950	365.559	395.274	450.583	422.851	561.974	7991.41	6287.06	11768.5	9638.79	13789
73940	6919.76	7379.21	10568.6	9607.76	9503.72	7967.06	8062.74	8657.69	9638.6	6149.35
49818	3223.44	3855.59	6751.21	7003.52	6112.81	3242.86	3290.95	8204.15	9622.48	7558.42
59546	2480.6	1385.65	2410.4	2477.85	2326.63	5757.65	5884.13	9894.34	9622.07	8160.16
123965	2078.14	2323.44	6939.5	7638.93	5873.53	2936.58	2390.33	6944.49	9612.5	7235.03
120154	2861.72	2534.25	7467.09	6966.66	6510.22	3447.11	3786.74	10001.3	9597.35	8733.46
106048	13757	14720.9	12231.7	12615.8	13033.3	9814.65	11852	9716.9	9575.25	10029.2
108909	2994.7	3201.01	7938.08	8352.17	6591.51	3968.12	3602.58	8227.76	9573.63	8678.93
78555	14372.9	12629.8	7736.1	7457.23	7953.23	17186.8	16403.3	9171.85	9570.71	9146.75
119963	5652.78	6931.24	8357.97	7835.67	8517.07	5082.43	5235.92	10872.4	9568.91	8662.28
110007	8253.63	10468.4	9753.4	7950.55	9328.33	9651.77	10224.3	8436.18	9568.76	5757.23
62299	10878	10780.4	11488.2	10393.6	12254.4	9271.87	8811.49	10063.1	9555.06	8873.03
78306	6284.84	6025.57	5995.28	6533.99	6744.18	7074.08	6677.15	9919.21	9554.24	10219.4
80758	3697.57	3942.01	6827.78	7251.07	6565.32	3775.08	3314.02	8166.04	9550.73	6153.21
78010	303.904	355.381	7368.47	6536.83	6724.59	283.511	278.748	10825.8	9540.46	9642.22
104664	3471.86	3437.35	11289.7	10045.7	12849.2	3536.38	3455.92	8848.53	9539.01	8741.98
66963	6416.85	8544.67	3932.59	4327.98	4709.06	6829.71	8099.73	11568.7	9533.79	11557.4
79599	595.643	637.125	12834.2	12724	12247	693.752	918.535	9537.83	9533.02	8101.19
82551	4790.24	4945.49	10071.8	9909.13	10898.9	4816.35	4688.99	10280.1	9522.98	10509.7
77613	13057.6	12056.6	8978.03	8256.12	9485.76	13933.2	14148.3	10462.4	9514.51	12124.2
67053	10700.6	11255	14939.9	14453.8	15171.3	9839.4	10702.8	9885.61	9506.26	9223.35
23452	8887.34	9420.63	8746.82	7973.56	8291.81	10629.5	9816.16	8642.97	9499.06	8722.93
59846	2914.19	2565.79	7975.84	8208.22	9325.43	3852.02	3791.52	9949.31	9491.01	19366.1
2869	3711.47	4097.44	7891.99	6262.2	7266.71	5091.84	4570.08	10617.2	9476.38	11023.8
59958	12817.4	13659.2	11565.4	11452.7	11081.1	11349.5	11517.7	10229.1	9465.3	11825.3
123324	6246.76	7665.06	10935.9	11515.6	12268.2	4417.52	4185.32	10818.6	9460.7	9677.31
103756	4469.87	5089.08	7210.23	6787.8	6213.72	4476.58	4553.21	9671.22	9460.53	7766.72
79287	2459.22	2268.6	5577.9	5326.68	6106.9	2757.57	2868.97	9657.78	9457.02	10272.5
2050	5161.05	5338.45	9132.82	8528.68	9296.31	4242.75	4213.82	9940.99	9441.43	11378.1
57756	4649.87	3318.84	4284.85	4840.39	5537.99	8874.5	8516.22	11644.6	9423	16163.6
4668	1912.17	1653.07	4462.35	4335.36	4336.17	2235.4	2047.11	7161.02	9420.97	7483.19
61912	969.386	973.256	15388.2	16224.3	17053.7	855.806	788.079	10163.3	9411.25	12210.9
123559	2331.7	2435.12	7622.42	8000.43	7540.07	2536.07	2771.36	10766.5	9409.6	11134.4
30075	2410.64	2796.9	4063.51	3645.29	4185.71	6578.49	6394.54	9294.66	9399.2	6178.02
102499	116.492	32.0434	206.721	182.445	14.0937	1743.75	1628.04	8227.93	9381.11	4182.86
57508	10633	11616.4	7952.94	6851.89	7384.63	11342.4	11276.3	7773.13	9379.75	8950.33
80654	72.1063	71.1072	160.821	138.596	170.174	460.211	414.491	7235.02	9379.41	868.733
81906	8337.65	7389.21	9403.81	9974.03	9410.13	7227.8	7431.91	9790.56	9375.08	10034.4
42249	1448.33	1319.42	7996.5	7343.16	5925.73	1542.16	1383.48	7387.8	9359.99	9030.45
53785	14742.4	15893.2	9661.97	9871.19	10467.9	13303.3	14118.9	9751.12	9355.43	9698.49
67010	4238.06	3866.68	9606.84	7983.04	9450.62	5441.41	5035.3	8827.6	9349.31	8278.31
35454	4707.05	4798.24	9048.2	8694.46	8902.03	7921.07	8159.68	10746.7	9344.83	9133.05
110943	4507.82	2545.64	3250	3328.71	2461.92	4601.9	4991.36	7726.84	9321.98	1425.4
60887	5782	7903.5	9950.27	11031.1	12427.2	5674.8	5489.25	9440.88	9308.59	5914.25
1683	15573.5	17435.3	14586.1	14203.6	16650.6	12010.1	11209	12087.5	9302.55	11922.5
21937	9773.72	10804.4	12252.1	11951.6	11826.5	7001.82	6469.86	10094.1	9291.72	8042.6
82568	5599.12	5602.41	8112.94	8121.95	7882.77	5261.96	5712.12	9348	9287.32	7649.64
77423	7824.62	6697.81	2839.13	2901.43	3455.45	14576.9	14090	10070.7	9277.2	8825.3
106037	10181.8	10321.2	7983.2	7665.73	8047.77	10121.3	10494.3	10079.6	9265.09	7113.48
62305	8751.57	6314.65	7562.96	6294.33	7262.14	13512.7	13771.6	9612.19	9257.24	12266.5
33895	333.108	240.058	7604.02	9489.63	8730.72	360.968	349.84	7732.87	9253.62	10380
62213	1181.4	1723.43	21374.2	20546.6	15522.7	563.981	711.507	8160.38	9252.15	5847.35
122523	279.35	235.398	689.489	628.176	204.051	3266.69	3429.24	8269.93	9249.21	4615.68
102711	8958.9	10543.7	9440.43	9176.43	10435.3	7982.37	7909.51	9472.17	9226.05	8474.89
22875	9426.43	8921.05	11666.7	11633.7	11644.7	9429.41	9731.69	10072.4	9209.64	11758.7
120238	1574.11	1711.17	8153.19	7225.84	8497.95	1329.81	1276.83	10005.8	9200.64	9591.99
77440	377.78	399.761	8560.51	7976.74	6181.51	408.141	403.794	6857.2	9198.5	11097.3
57430	2740.16	2069.14	1740.45	1772.31	2068.66	3485.13	3535.68	9755.87	9197.38	4490.18
123176	1445.01	1260.93	5384.35	4655.62	4815.66	2111.13	1936.04	10300.1	9196.33	8788.82
74228	1234.17	462.072	1517.73	1499.32	2576.53	3456.3	3427.02	10699.1	9191.01	10739.1
78421	5571.12	6021.5	11702.4	10244.4	11397.6	5335.02	5116.1	9796.6	9189.45	10540.1
78191	1395.59	1138.96	3463.48	3218.76	2865.23	2069.89	1789.35	8483.91	9187.37	5763.95
49399	11855.9	13965.7	8187.04	6681.05	8899.26	11827.9	11096.7	9664.27	9183.5	12384
65522	9872.19	993.569	1910.03	2203.82	1270.25	9297.96	8442.17	10209.1	9177.89	9707.96
74795	3992.3	4294.08	9092.21	8911.14	9005.71	6819.78	7293.84	9134.71	9177.02	6571.01
76330	786.328	1067.31	9636.78	8637.24	9175.29	513.566	501.913	9459.99	9172.13	9910.8
105077	12256.4	14030.3	8098.77	8769.96	8704.75	9470.92	10554.4	9723.17	9166.71	9738.86
48366	5790.87	5724.49	7630.81	8655.9	7922.52	6438.16	6430.44	8416.56	9165.39	7509.49
121889	13101.9	15128.2	14976.2	14397	12830.9	12658.8	10961.8	8826.96	9160.58	10284.1
51228	562.48	635.802	11770.6	12926.8	13354.8	361.458	339.026	8943.85	9159.23	7347.85
76311	11022.3	14264.9	7749.7	6201.42	5833.13	11711.7	10396.7	6734.51	9152.68	7969.75
70548	2107.37	2022.56	7663.55	6937.38	8024.35	3189.16	2944.47	9567.93	9150.71	9999.39
25159	5268.54	6403.7	7027.35	7400.11	6051.39	7245.57	6727.33	8415.41	9149.47	7454.31
46882	8851.77	9634.95	10291.6	10841.2	11700.8	7281.48	7026.44	9140.15	9139.03	11266.6
67420	3015.63	3266.86	11325.6	12670.2	11705.9	1358.61	1319	9051.15	9129	7252.67
81763	8147.37	8405.35	10209.1	9575.68	10553.7	6877.11	7005.06	9767.37	9126.94	9888.27
104639	5352.44	5754.74	6449.1	5649.55	6603.5	9021.75	7289.79	9683.2	9112.16	9625.88
120152	4580.49	4602.13	8587.75	9550.9	10504.8	5266.33	4751.27	8966.48	9098.5	10046.1
75603	21829.3	22433.3	8183.53	7567.86	8248.96	23307.7	21594.4	8733.97	9080.78	7123.1
32069	1134.11	1474.63	6407.24	6424.83	9590.27	1107.52	1109.35	10655.8	9072.81	11411.8
78626	397.414	410.721	11804.1	11451.4	12575.9	500.027	553.638	6524.09	9065.17	3106.87
79441	170.547	194.36	8074.28	7951.71	8509.93	143.992	126.109	8654.94	9059.15	8257.73
120411	11972.3	10269.6	9112.37	9629.84	9440.81	13374.3	13604.6	9147.81	9058.29	10694.9
76744	7841.05	6316.75	5767.56	5012.98	4660.12	8527.46	7841.81	7127.34	9052.83	8963.04
53685	6196.43	6802.18	7064.07	8149.28	8122.76	7969.41	7222.51	8544.75	9052.4	7367.23
58161	6237.79	5445.29	4685.41	4306.52	4345.55	7987.66	8442.66	9228.5	9050.97	9164.98
57059	440.481	494.601	3965.99	3746.31	4261.41	1604.62	1435.53	8906.8	9047.65	5690.59
70021	1637.57	793.167	1648.12	968.29	1423.34	14622.3	12334.1	9923.88	9041.23	6631.71
80695	13011.5	15280.5	13605.8	12650.9	14292.7	9770.99	11170.1	10797.7	9038.73	10387.3
57100	9020.23	9202.47	8779.7	8848.2	9198.15	7832.08	7969.07	8889.6	9037.07	9037.63
42848	1423.43	1038.53	2677.95	2518.03	5259.11	8665.48	7969.52	9637.37	9015.41	7615
70577	9869.92	11319.7	10092.3	9825.13	9533.62	12803	12499.6	8907.09	9012.32	8429.17
74241	3916.67	3753.68	7312.3	7233.4	7388.27	5656.72	5234.2	9327.85	8992.43	9672.47
108640	9612.67	10632	12956.7	14177.4	14454.1	7149.71	7152.63	9882.16	8987.72	9865.9
64285	3565.01	3752.11	6386.41	6326.98	6075.08	4366.43	4125.87	7764.77	8979.76	8419.35
76200	8507.18	6450.1	5101.85	5294.11	4448.78	8985.2	9630.48	9581.76	8958.69	5398.56
68326	12038.7	11716	7749.18	7152.67	8687.27	14847.9	13178.7	9490.19	8953.15	9150.18
103015	80.7214	69.9822	87.4248	81.4213	52.1449	719.121	649.759	9327.92	8952.17	1270.07
50249	5923.25	5895.33	6226.14	5736.21	6029.98	10645.4	10181.8	8645.88	8947.25	7766.1
21924	17265.7	18426.4	9832.33	10073.1	10628.3	16245.4	14694.1	9745.88	8943.84	9573.54
54471	14329.9	17535.5	7878.46	9082.29	8322.86	13643	13082.4	9011.23	8904.94	8925.98
106378	72.102	62.1612	400.758	457.884	428.94	385.173	374.845	7899.5	8877.89	7290.77
77380	1690.59	1522.35	7490.53	7875	6816.65	5088.63	5203.74	8013.82	8875.58	10486.2
22375	11509.1	11673.2	10910.2	10752.3	10033.7	6872.5	7092.68	8681.5	8875.5	6832.96
49696	7398.72	8409.92	9938.88	9506.47	8832.51	5449.33	5356.78	8244.64	8865.91	9837.9
81713	1749.27	1749.25	8409.17	7647.31	7763.55	1737.57	1726.99	8372.68	8863.59	9422.67
5598	8734.02	10145.2	14158.8	13376.3	13487	6873.16	7480.14	8552.14	8851.31	9619
105631	4934.57	4055.57	6267.13	6354.97	8481.72	11755.4	11029.6	8888.79	8850.33	8594.38
76859	4074.13	4285.35	10251.5	9394.14	10222.7	2976.01	2953.7	9139.52	8850.06	9507.94
61798	3766.93	3465.57	3589.53	3925.41	3755.83	9730.59	9439.26	8920.98	8846.87	5725.76
45775	13403	14082.8	6872.25	5455.71	6798.4	14109.8	13228.7	6787.4	8841.64	7145.03
57676	1682.19	1554.99	8520.57	7388.72	8932.35	1824.99	1685.94	9073.34	8835.58	12622.2
107158	11069.4	11197.8	12973.4	11942.6	13397.2	9811.07	9864.08	9382.2	8830.3	10468.2
57049	597.318	766.364	10244.3	10534.9	12297	398.078	356.662	8907.08	8828.72	10450.2
53647	8767.78	9352.97	15962.2	15299.1	18449	5044.31	4473	9692.91	8815.2	9062.45
120806	7852.21	9307.79	14106.1	14319.2	13947.9	4438.23	4068.45	7883.21	8815.09	9313.61
72012	1511.15	1074.18	5626.84	4712.28	4592.6	2055.88	2038.95	9147.2	8803.38	11183.8
58584	564.553	882.776	1426.58	1146.69	1303.02	953.871	696.923	9823.3	8801.75	8222.34
38080	3546.9	5225.33	9392.88	9302.56	10122.3	1788.94	1671.15	8721.88	8784.77	5778.54
119556	2821.92	1402.88	7695.68	5931.4	6799.6	9033.47	9581.41	8693.96	8779.46	9413.59
76381	68.2176	95.7285	1760.93	1865.62	1418.57	142.537	129.427	6122.3	8763.92	8402.78
1977	5972.82	6086.73	9912.28	11744.5	7757.75	5330.31	5056.21	6862.56	8760.95	7599.83
25040	7885.67	7700.46	8834.19	8442.04	8648.35	8158.42	7275.23	8840.1	8755.03	8614.3
120198	190.19	122.391	10898.8	10124.5	8918.2	689.421	746.385	8357.01	8725.83	11503.9
49979	2595.01	3048.79	15329.2	16074.8	15575.1	1876.15	1874.79	9820.18	8722.97	8246.06
45138	1530.51	1453.98	16539.9	13421.1	14514.4	1078.43	1028.84	6403.19	8718.78	10176.8
64719	547.988	395.486	1735	1745.82	1904.12	2298.54	2416.86	9325.64	8713.75	8377.08
5387	707.076	730.093	5534.59	5067.59	4915.66	775.697	875.113	8285.99	8693.86	8344.38
59542	12478	14615.5	12658.9	14351.7	14274.4	8142.5	8425.25	10314.4	8688.15	11259.3
121275	424.653	569.374	6502.04	9322.23	7941.38	382.312	517.408	8350.9	8682.88	7043.44
72922	296.929	616.45	649.439	675.675	589.236	849.955	611.144	10048.9	8682.26	13534.7
122551	3847.34	3598.3	5769.12	5418.06	6059.36	4585.68	4542.41	9025.61	8679.84	9069.27
119940	350.136	336.912	4379.34	3917.47	5141.55	612.289	651.645	8345.03	8673.24	6628.42
63532	9952.17	10569.8	6424.6	6698.88	7218.65	11709.3	10519.3	9949.72	8671.69	7986.32
80216	218.714	261.514	4903.39	5675.81	5467.88	271.651	299.746	8964.95	8661.21	9044.8
81211	10607.3	10909.2	8813.32	9214.67	9818.96	9003.2	8769.26	9037.64	8656.35	10372.5
6057	5622.47	6738.27	8437.34	8019.68	8506.14	5886.73	5007.75	9519.57	8646.88	9094.1
27384	6512.57	8617.82	10807.9	9654.89	9877.66	4263.94	4527.8	9691.65	8638.16	9794.81
2987	10568.7	12152.5	8129.62	7790.05	8707.25	11413.1	11538.3	10230.4	8637.55	10731.5
77642	3518.75	4104.36	6824.09	6194.5	7431.5	4806.24	4007.47	8962.22	8635.08	9711.32
61715	4497.04	5029.41	6705.21	6771.46	7483.57	5822.52	5454.12	8912.88	8617.6	8263.47
122666	2790.71	3541.21	8821.07	8899.66	8285.73	1835.74	1873.23	8850.89	8613.84	6728.48
76872	5146.55	6781.29	14417	13197.9	14183.8	2812.42	2838.19	8985.33	8588.69	7201.6
121606	3701.6	4162.24	5311.56	4927.29	5916.43	4421.87	4515.78	9206.01	8584.89	8019.39
70803	125.807	164.075	1399.49	1422.69	3911.38	38.7694	39.9428	10408.6	8577.26	5331.61
120539	856.42	773.424	8601.69	8384.86	8011.52	999.291	955.755	9029.5	8570.47	9196.4
123837	3118.21	2985.62	5169.58	5687.24	5323.07	5486.77	5167.52	7658.72	8565.79	10728.4
62836	9412.07	9838.08	5529.94	4890.57	5517.76	17423.5	16910.9	9980.23	8565.6	7549.32
59396	221.478	98.0256	14.9341	26.9445	16.8593	3951.22	3278.26	8846.96	8550.77	889.328
45018	4005.28	4159.25	7251.58	6780.79	6546.91	5944.53	5406.96	8315.34	8549.57	7613.61
110960	1016.51	1271.93	5389.43	5024.91	5902.02	1122.36	965.721	8144.44	8524.24	6708.55
64300	3598.9	4170.37	10375	9192.89	9661.08	2907.09	2776.45	9827.37	8520.18	10669
122001	126.64	126.172	8784.59	7992.13	8899.41	124.971	110.095	8528.92	8519.98	8710.21
107151	3534.22	2319.38	6048.19	6061.9	5564.3	5978.28	5633.62	6545.04	8516.65	7132.79
110744	678.443	212.025	473.593	542.72	592.233	4322	4390.05	9733.41	8513.6	9847.33
122023	8278.38	9787.44	8736.5	8877.66	7330.23	9851.26	9621.13	9331.85	8511.22	8857.3
36159	5072.82	5747.81	5303.6	5295.97	5192.32	9893.06	9859.65	9606.07	8508.01	5403.1
75295	9674.74	9036.13	12187.5	11227.6	12910.8	9690.26	8558.77	7450.17	8500.15	5748.12
75336	5102.26	4971.15	9727.85	8642.97	9616.88	5747.54	4824.83	8980.22	8457.48	11085.6
53481	2390.41	2887.43	11614.4	12003.6	13515.6	1611.75	1500.08	9227.63	8452.17	9756.7
22737	1505.07	1325.57	4561.62	4474.88	4547.28	2922.11	2397.48	7328.82	8435.6	6940.68
104364	1262.65	1351.1	7363.9	7692.29	7347.17	1528.06	1402.48	7251.39	8432.05	7233.74
72606	7306.12	6690.11	10477.7	10529.1	9993.54	7665.18	7470.73	9236.46	8430.27	9704.36
74576	1246.57	1509.45	15126	12587.8	13712.2	675.495	689.94	11395.8	8428.49	11099.6
77661	2256.63	2644.81	6904.51	7062.27	6584.41	1478.74	1701.17	7551.01	8425.81	8002.45
81115	282.13	429.859	8676.84	7993.72	7557.32	267.696	305.395	7977.81	8415.84	8676.73
122872	10431.3	11394.2	8439.33	8257.27	7630.64	8292.11	10020.1	7834.48	8413.01	6454.73
76235	297.258	233.611	4657.3	4523.36	4853.94	419.771	450.641	8832.3	8408.98	7671.44
76852	1914.68	1519.65	3010.71	2912.91	6382.99	15519.4	17375.8	6493.53	8400.03	10899.5
68110	1065.54	1270.22	6653.18	7605.65	7236.75	701.575	792.464	8171.31	8399.72	6604.85
74278	555.697	534.454	3688.68	4397	1230.93	3074.1	2923.15	7724.75	8382.19	1384.65
22464	81.6139	74.2427	2424.56	2382.35	2472.36	230.145	240.639	8344.48	8381.7	6279.7
65773	12519.8	12570.6	7199.46	6818.66	6955.43	12639.3	13042.1	8755.04	8372.66	7811.9
78984	9890.92	11610.9	8140.98	6241.44	7530.99	6460.14	6855.01	9996.33	8353.58	8117.44
22332	320.407	370.872	6476.67	6637.65	6243.29	353.602	337.494	8435.63	8344.2	8378.36
105623	1211.89	1138.54	6277.34	6198.41	4713.17	1323.17	1350.83	6325.61	8341.58	7232.41
64963	8613.5	6254.03	9167.9	7653.97	8954.5	10467	10173.5	8426.35	8333.57	9626.01
44449	2561.41	1957.13	5995.4	5558.86	6829.17	3735.26	3099.63	9586.18	8323.28	10380.2
110487	6244.67	6696.38	7041.35	7113.87	6661.35	7828.38	6397.08	7199.03	8317.95	9839.26
56934	12345.6	9618.79	9902.01	11392	12933.5	15411	16344.9	8356.18	8315.39	7921.22
57750	685.734	827.212	9899.15	8633.49	8619.76	750.502	710.746	7560.67	8314.39	9394.03
2125	3455.12	3931.91	7573.59	6872.71	7725.18	3166.57	3246.12	8024.82	8307.95	8875.92
5407	117.88	116.549	8421.6	9609.11	8406.2	100.302	102.87	7470.02	8306.92	8242.56
77706	16081.9	14059.8	16434	17093.1	13390	16150	14793.9	7049.64	8306.74	9356.19
102382	105.769	88.9697	5327.82	5570.62	4333.2	177.546	182.443	7647.71	8305.24	7190.41
80881	6620.3	5496.68	7938.44	7343.13	5300.82	8730.1	8087.67	6077.25	8300.41	7784.78
122653	697.491	700.651	6834.03	5988.39	6476.21	1176.03	1070.16	9416.4	8291.46	13222.2
120534	506.663	590.657	10100.1	10180.2	10148.5	430.573	417.863	9046.49	8288.89	8844.7
32798	1137.78	1612.34	3157.28	2951.2	3966.11	7059.73	6520.71	7051.68	8286.36	5604.45
75036	609.143	461.664	4403.38	4064.56	4269.58	1044.51	988.402	8955.82	8269.93	8755.06
107244	3252.55	3815.17	6149.47	6133.87	4322.54	2907.92	2925.35	5366.97	8267.16	8519.27
122572	2881.4	2661.53	6767.57	5334.41	6854.3	3300.99	2984.79	8615.02	8258.38	14248.4
122838	21035.4	20801.3	6623.92	7057.71	6836.83	16831	18713.4	8214.28	8253.75	7159.09
123902	693.74	800.847	10790.5	9713.93	9572.7	498.9	556.77	5974.87	8242.37	7185.32
55125	11853.3	10928.1	8756.31	6770.42	7997.87	13103.2	11207.4	8397.6	8241.1	7888.57
36576	2900.87	2542.41	6114.03	6642.19	7881.21	2689.55	2822.58	8022	8237.01	7463.47
71783	3994.41	3761.46	6325.4	6486.83	7047.77	3950.74	4206.3	7901.65	8236.63	7338.35
121990	2537.47	3239.76	8661.33	10342.8	8017.3	1632.84	1807.06	7380.63	8236.33	6007.55
61945	2799.27	3088.37	8350.35	7856.3	8895.35	2331.23	2128.58	8282.06	8234.76	8928.26
4196	308.795	374.697	8468.32	8956.75	8891.76	191.405	219.403	8683.66	8232.15	8414.21
5063	7023.15	6927.13	4467.65	4715.21	4836.35	10179.2	10361.1	8427.22	8226.06	7581.26
80268	2450.66	2298	6619.11	6068.47	7648.23	1237.85	1177.29	7935.84	8213.04	6832.72
122480	7998.04	8077.65	11899.2	12390.8	10594.3	3288.73	3255.68	6483.07	8205.33	5592.04
69437	7211.04	8696.77	9727.3	9204.12	8895.29	3934.67	3824.01	9364.63	8203.13	8953.96
112554	7987.93	8726.64	6191.49	6909.68	3319.97	12491.5	9119.36	4300.64	8194.75	6544.19
80326	3500.47	3334.95	7691.21	8091.18	7788.79	2898.93	2953.86	8618.53	8190.33	7949.32
61441	5819.99	5711.02	5857.3	6506.36	6243.79	11113.2	10097.9	9120.18	8186.04	8576.7
55552	625.933	564.006	9611.46	8063.53	8809.64	705.743	660.749	9958.28	8184.51	9281.48
108535	2679.11	2649.96	4576.31	3777.31	3645.97	7933.74	6781.92	6873.22	8174.44	10411.6
82469	11556.4	8229.93	12437.1	10407.3	11632.8	12563.3	13079.8	8801.47	8174.34	8374.93
110316	44.0829	60.2285	146.637	143.64	84.605	2978.56	3443.67	9275.09	8173.26	4777.44
74731	4381.57	4300.03	6996.46	6979.05	7334.74	4281.98	4111.72	8751.1	8170.24	8453.43
53893	10215.1	10346.6	7357.24	8134.96	7230.31	10057.2	6943.28	5836.1	8169.74	3730.8
39387	3246.35	3842.31	5445.98	5998.85	5734.69	4726.02	4663.85	9098.81	8168.49	7808.79
106272	559.154	308.477	136	145.678	141.491	2545.91	3429.63	8004.83	8153.03	2334.26
81522	1574.16	1255.07	5224.54	4736.86	4531.66	1367.93	1677.26	6673.49	8150.95	12007.1
60118	558.518	677.037	840.043	852.061	906.292	10511.4	8526.53	10895.2	8149.95	18741.3
120807	2871.01	2469.62	9445.87	9649.87	10029.7	2794.2	2459.86	8823.52	8144.86	10933.7
107571	6753.28	6328.82	5227.93	5063.98	4989.73	16202.9	15321	9164.08	8143.85	15510.6
55534	4248.52	4894.6	7177.28	7608.04	8533.52	3256.19	3184.4	8045.3	8142.62	10609.4
3892	6969.25	6705.94	7191.89	6426.45	7980.37	7979.39	8179.13	8558.93	8141.11	7547.79
122405	9725.64	10761.1	13628.4	13371.5	13785.2	7398.45	7421.76	9401.09	8140.37	9404.53
112390	4497.2	2982.15	13301.6	12764.4	8279.63	9304.8	8667.02	7791.81	8125.57	11469.9
57008	136.477	114.447	73.0127	75.7808	81.1313	3006.98	2729.57	9423.44	8120.79	4215.64
43906	7634.82	4891.97	6371.01	5836.92	6202.26	7087.84	7086.78	7663.09	8117.48	7685.85
4124	8666.62	9597	3371.45	4487.38	3874.14	5573.72	5651.37	8314.79	8112.93	504.534
123718	19.5603	18.9447	76.3332	96.1607	45.9519	96.3164	65.0652	9503.05	8108.26	9983.93
67350	5459.01	4363.02	5920.13	6919.91	3571.73	9038.99	8617.08	7638.09	8087.42	6771.89
122956	5075.03	3837.26	7432.94	6867.56	6399.14	4269.44	4608.87	8822.75	8083.61	8633.23
123019	1819.78	1486.7	1195.18	1125.68	1048.71	8426.12	8134.37	9337.4	8072.75	7835.87
104322	8932.49	8823.84	17627.7	18715.5	18916.5	15682.2	14708.3	9746.7	8063.82	13792
108697	1214.3	1294.5	9558.91	7558.57	8275.24	1103.38	861.476	7348.75	8060.82	7396.26
43814	2070.32	1881.53	5974.22	5838.32	5439.97	2598.94	2478.04	7258.57	8040.09	7787.74
4921	5732.54	2992.8	4845.49	4766.8	4714.61	13141.9	12968.8	8740.48	8039.54	7687.12
70546	3605.47	3741.88	6785.9	6918.21	7472.85	2744.36	2703.84	8470.65	8033.1	6918.7
79037	680.516	1038.07	7185.36	6269.46	8217.51	177.926	164.698	8787.92	8023.43	8063.23
75195	3540.54	3894.13	10649.3	12344	9642.61	2376.73	2257.28	7614.39	8019.97	9464
119788	5645.74	4585.45	8317.29	8586.63	9546.75	4369.43	4447.55	7515.94	8010.07	6300.58
61470	5489.88	5708.91	7095.21	7580.09	7623.67	4115.21	4181.34	8329.99	8006.07	7519.47
75972	1485.13	1580.5	10271.9	10829.4	10966.9	846.015	865.094	7660.06	7998.92	9247.98
59070	2033.73	2112.94	4849.75	4523.13	4957.97	3407.07	3121.33	9007.06	7997	8883.06
43191	2242.21	2333.95	3819.48	4244.92	4349.99	6363.26	5685.8	8076.31	7993.1	7921.73
76220	1191.94	1483	4923.33	4550.96	4294.61	1459.22	1452.08	7591.57	7992.47	4375.32
57091	3508.63	4108.86	5355.92	5101.84	5291.83	3826.41	3378.91	8129.29	7981.28	6718.6
37060	12570.7	13199.4	15403.3	14595	14569.9	5898.69	5762.3	8977.61	7977.66	9196.1
54450	6133.14	6205.24	7108.43	6737.26	7099.35	6122.57	6908.77	7902.38	7975	9126.41
121214	525.745	689.833	7953.68	9284.99	7935.7	215.581	241.596	8475.51	7973.78	7322.49
75934	3211.51	3042.44	5549.65	5710.32	6765.73	4095.56	4039.08	8078.82	7968.27	8944.29
105351	5790.95	6003.73	7788.96	7967.06	7649.98	7150.76	6909.05	6896.29	7962.27	9068.18
82145	1857.94	410.171	3687.39	3489.09	2364.98	5922.33	5431.65	8541.62	7953.95	9815.56
102655	7292.31	7897.4	7845.22	6536.45	7453.9	9040.44	8141.54	7992.87	7944.57	7488.58
82403	3310.11	3978.13	5447.23	5731.62	5188.74	3944.44	4171.21	7487.98	7936.32	6942.35
81757	13410	13685.6	6162.01	5673.34	6824.2	14576.6	13402.6	8539.79	7934.29	6323.21
81785	11167.3	12016.9	7282.47	5919	6849.52	12468.3	13430.7	7869.29	7933.06	7308.33
21571	12962.6	13618.8	7302.66	6873.86	7443.97	12704.9	11389	8876.75	7920.52	8533.73
43919	4296.12	4774.81	9780.91	8831.44	10743.7	2788.5	2755.85	8813.6	7919.55	10036.8
123364	7403.59	8030.6	7191.95	6712.48	7501.26	6954.67	6850.04	8826.67	7918.59	9607.23
3400	823.595	962.126	8041.97	6482.17	8132.43	545.185	575.779	8796.64	7916.22	7511.9
62880	12884.3	12821.6	10181.2	8519.45	10119.8	10544.9	10084.4	7576.63	7914.16	7785.49
61409	8880.93	9118.5	9431.56	7996.08	8845.1	9875.63	9347.91	7717.02	7913.43	8361.41
121238	2888.54	2995.17	7867.15	7820	8620.76	3082.97	3028.1	7045.27	7900.03	8642.7
80835	9184.61	9614.27	8893.7	9421.85	10264.8	6823.33	7657.98	9855.28	7895.73	10565.4
74375	7722.23	7137.34	4482.46	4142.12	4339.56	10840	11152.3	8721.63	7889.98	8602.24
77222	1862.58	2062.29	9756.89	9843.99	7464.84	999.428	1043.72	5938.46	7889.29	7383.87
82633	17223.6	14331.8	18448.2	18242.2	15444.6	3650.67	3582.23	7246.24	7883.73	2324.67
106270	1975.68	150.488	87.659	93.6874	182.198	12309.5	12748.8	9164.98	7883.19	8200.83
72567	6855.65	554.582	26489.8	28381.7	20247.7	3339.66	3652.93	3126.68	7874.83	3323.48
63937	7851.08	8894.94	5989.88	5574.8	5004.96	8713.47	8997.1	7486.97	7873.99	5778.62
66795	588.749	263.971	108.642	172.376	49.1474	22609.4	18432.8	7432.21	7873.3	5186.85
74491	1754.03	1227.93	3626.98	3688.61	3365.29	3463	3348.22	8011.36	7865.55	9185.52
65591	4983.42	5325.5	7512.44	8667.96	8458.09	4343.55	4273.97	8023.26	7854.6	8598.31
25244	8334.67	9239.31	8226.97	9050.38	8360.56	10029.6	10236.9	8017.6	7854.28	8560.46
102737	1788.14	1813.55	3165.3	3589.81	3567.95	2262.46	2446.46	9116.29	7854.13	6623.32
104230	8565.86	9956.61	4776.21	5013.62	5975.06	10996.4	10890.2	9128.11	7853.6	8365.9
110220	1557.75	222.17	350.871	399.591	355.118	14139.3	13658.5	8387.2	7853.39	12428
61893	3957.53	3815.33	8501.51	7838.06	6956.24	4071.08	3766.48	6396.92	7851.72	9799.39
66486	4300.95	5393.18	6585.1	6131.91	7331.13	4359.43	4177.72	7995.87	7850.75	7372.06
51455	6313.33	6159.32	8486.52	8524.62	9783.99	5615.15	5557.56	7930.8	7848.31	9921.46
121529	2326.19	2710.41	5919.82	5952.64	6608.67	1822.24	2098	7265.3	7847.23	7352.17
80593	14727.5	16013.2	12222	11701.6	9997.25	13369	11303.9	6956.17	7846.92	7893.39
79300	1581.86	1801.65	3951.31	3854.97	3206.74	1944.77	1952.45	7241.03	7833.76	4159.89
63978	80.3739	75.6471	6180.53	6372.36	6189.2	98.0347	115.02	6854.25	7829.2	4600.45
123801	1270.2	1349.31	14459.7	12825	14194.7	879.901	870.864	7646.91	7826.59	10070.3
74559	1655.37	2105.54	9428.47	10184.1	9276.79	984.684	972.006	5925.55	7823.31	8316.79
76775	308.807	313.801	731.233	903.528	1675.07	3488.59	3019.48	6811.7	7816.27	8728.55
4915	5680.01	6081.5	6323.3	7034.54	7396.12	5369.32	4907.38	8303.44	7806.7	9397.02
78054	2271.83	2114.81	8514.89	9223.45	8729.83	2205.57	2371.42	7627.1	7804.48	7745.9
106081	9182.95	11918.6	3812.51	3398.1	3093.96	3810.32	3331.83	7109.76	7794.91	4122.3
75604	4092.44	4611.5	3305.15	3601.23	4166.23	3782.51	3684.19	6993.77	7786.29	3334.67
3508	13339	14978.4	10176.4	10100.8	10457.1	9282.24	8172.44	7836.57	7783.62	7794.26
22705	264.721	324.962	5550.73	5693.71	5772.81	308.235	328.394	7239.62	7780.15	8219.79
81416	7065.49	7597.1	7210.76	7117.29	7842.43	6664.64	6928.21	7660.2	7770.91	6592.8
62359	232.533	371.442	56.7888	86.786	16.6025	715.025	819.467	8275.68	7769.17	252.027
74725	2613.91	2247.7	4141.93	4585.75	4320.22	3823.03	3949.79	7369.73	7764.36	5753.09
46242	8176.68	8708.89	9397.97	9795.27	6636.75	8163.23	7993.66	6811.87	7761.38	8692.79
124022	2407.03	3132.09	1521.95	1829.55	1073.66	14388.8	14512.6	8894.2	7760.41	10132.8
69853	6116.25	6188.58	6505.91	5808.61	6647.97	7659.74	6547.85	7792.34	7751.69	7493.07
78264	1769.94	2315.09	1874.58	1501.7	1854.35	1593.56	1324.92	7600.85	7750.32	3366.82
108263	5583.49	5384.19	6161.09	6519.05	7256.41	7008.71	6278.12	7358.7	7737.41	7762.31
22739	20924.8	22702.4	29359.9	28207.3	26117.2	6710.02	8598.98	7631.95	7726.58	7574.46
108208	792.696	743.283	7927.63	7182.17	8624.23	1386.73	1193.37	7236.31	7720.91	9068.08
120150	25475.1	27118.4	6945.18	7679.81	7529.55	30305	26829.3	8559	7717.6	8877.43
73733	4337.84	5073.69	8541.19	7957.53	8602.43	4909.09	4329.05	8536.22	7715.02	10913.7
121284	28.0994	5526.6	13.4848	5245.14	4804.17	53.3453	11719.8	27.0686	7712.93	12905.7
121504	2808.15	3128.47	7578.59	7562.63	8213.75	1800.12	2085.42	8493.53	7706.08	7258.16
74235	19736.2	16045.3	13221.9	12447.7	13526.9	6719.57	6880.35	7575.19	7695.29	6521
79344	1896.47	2291.87	5700.01	7017.99	6636.69	1156.87	1255.95	8179.98	7691.73	7847.5
107011	3308.48	3647.23	8420.48	8200.47	8884.65	2602.94	2170	6789.44	7689.45	6296.38
53672	4402.27	5315.98	6275.08	5240.59	5994.18	5984.3	5687.07	7971.67	7687.75	6632.4
4885	13926.1	14795.1	5625.27	4821.35	6475.33	16950.6	16086.8	8417.08	7686.14	9722.51
121278	2760.91	2237.27	6745.9	6376.8	6615.27	2547.06	2726.56	7398.89	7686.14	8617.52
4592	1149.32	1176.4	3834.01	3562.5	3624.57	1462.91	1464.44	6911.29	7672.34	4873.34
104786	6668.26	6692.31	6182.94	6670.46	7932.57	6135.47	5636.41	6622.21	7670.6	7094
81778	1608.96	1762.03	4531.03	3497.85	7780.89	3617.83	3567.87	9331.82	7663.3	8136.6
66436	873.746	710.398	4099.96	3478.27	4325.75	1249.74	1170.17	8013.52	7656.1	9602.42
123946	13927	3015.69	13771.5	15146.8	10266.7	13446.9	13243.8	6131.93	7655.88	7602.78
5202	4317.36	4760.72	7940.79	8199.53	7204.65	3956.76	3294.27	7162.84	7651.93	7527.53
55034	8731.31	11051	9119.86	7182.8	8013.22	6278.76	6288.77	7318.98	7650.56	7724.67
73501	4968.66	5077.82	7725.48	7163.03	8129.01	5543.42	5217.01	7890.06	7649.26	8420.94
121741	4008.91	2971.35	5501.69	4804.78	5631.98	4869.38	4738.31	7264.88	7647.84	7316.26
119805	5913.19	7096.49	3779.55	3563.88	3895.23	8358.91	7736.69	8510.38	7640.13	6454.09
109078	3390.74	3414.33	7818.74	8780.75	8689.02	3522.5	3111.76	7335.84	7638.27	8416.41
45191	10093.7	11000.8	7246.82	7805.79	7135.57	8267.59	8929.95	7787.04	7636.2	7158.11
79373	3107.03	1738.3	7083.82	6602.72	6557.94	3273.7	3043.13	8598.36	7629.75	10007.2
121794	2004.42	2454.15	5900.29	6329.93	5935	1833.82	1828.28	8311.63	7628.17	6238.55
48865	1827.45	1945.2	6462.97	7537.38	7367.12	2100.47	2328.39	7842.28	7620.89	6620.62
35386	3688.56	4279.83	7269.24	7164.93	7359.03	3476.14	3208.67	7197.3	7619.46	6528.48
53952	1065.66	1358.68	4272.91	3911.05	4957.68	1161.67	739.171	6823.61	7609.33	4399.52
79464	6262.7	6341.78	6764.68	6353.12	6249.62	6110.5	6530.03	8234.84	7598.85	7209.42
21440	5197.41	5531.39	7887.88	8626.32	8765.76	4721.26	4263.69	8392.27	7587.77	7477.58
2374	7933.65	8818.64	7941.33	7091.3	7341.42	8583.05	8880.31	7839.31	7585.79	8234.51
111672	480.024	409.152	220.282	191.082	211.39	12824.5	12589.6	6921.87	7581.1	3042.11
52875	12626.8	13754.8	12642.2	12708.2	11496	4243	4001.26	7011.64	7576.51	5910.68
53596	7215.89	7172.31	9352.56	8240.58	8559.93	7088.18	6615.1	8942.31	7560.31	7128.4
111361	265.415	315.591	3718.96	3969.73	4514.37	295.694	277.909	8151.82	7559.68	7153
67964	2202.22	893.41	778.43	1367.85	1663.73	3361.88	3344.69	7638.16	7553.57	8828.79
74214	74.1895	122.773	1018.44	1033.45	973.51	43.9093	49.3635	5759.69	7552.77	1109.31
53615	3482.88	4435.85	6569.58	5467.61	6704.11	4866.9	4832.33	7793.17	7551.35	6848.79
29932	1469.13	1736.71	8449.08	9079.9	8337.48	1252.4	1268.77	8190.14	7543.95	8457.44
102451	8312.11	9297.27	7923.04	8090.59	7179.67	7961.26	8851.84	8054.86	7543.89	6551.59
102700	4497.63	4811.94	10705	9232.94	10405.5	4222.49	3798.51	8147.2	7535.06	12024.4
34402	8654.8	8628.12	9883.54	9660.51	7503.3	8961.66	7941.28	7600.02	7525.97	6668.96
123832	2239.7	2090.3	8760.91	10883.7	10678.2	1614.99	1552.7	7995.41	7523.91	11127.4
55321	4368.1	4272.31	11897.9	11899.6	12077.6	3435.12	3598.78	7907.85	7521.02	9540.02
53542	5816.44	7420.53	5061.03	5287.22	5940.62	6118.34	5730.24	7889.3	7519.36	6698.99
55939	1817.83	1905.24	6055.26	5993.97	6559.44	2355.46	2340.11	7978.79	7513.05	6341.03
21535	192.612	213.862	5840.84	5154.91	4217.24	208.799	211.94	5963.26	7507.31	6282.26
121646	8934.29	9280.86	11498.9	10799.9	10878.5	6574.58	5904.69	7720.84	7481.7	9191.46
58170	8260.55	8087.95	7549.36	6971.5	7931.2	6695.5	5519.35	7254.44	7476.35	11230.6
111799	10220.1	10010.2	7235.87	7108.16	6359.08	9775.32	9169.21	7599.89	7475.99	7521.82
119947	6956.59	6901.73	4711.47	4010.89	4271.13	16793.9	19453.2	8353.89	7475.83	6078.81
123805	2858.29	2945.54	5220.03	5702.63	5184.17	3256.46	3445.45	7013.29	7470.32	5840.72
45748	4459.98	4215.74	4628.35	4500.06	3677.33	5013.56	5059.54	8246.2	7457.73	6328.54
62821	7282.88	7940.68	8337.22	7997.91	9192.04	5909.89	5916.79	7382.91	7452.46	8251.72
35867	7327.81	6815.87	5612.1	5191.33	4982.97	11045.1	10361	6513.95	7442.03	5456.45
1941	1148.42	883.9	771.548	765.761	744.956	5346.15	6007.12	7364.53	7440.32	3248.68
122879	727.311	755.822	4720.59	5257.38	4796.34	1132.95	1002.7	7267.09	7439.48	4364.6
37368	10059.1	12333.9	5311.45	5232.83	5111.79	10580	9543.93	7062.63	7438.43	5154.17
50071	4390.31	4364.57	2481.02	2670.46	1891.99	13412.1	11626.4	6492.19	7436.61	6724.58
120384	3272.01	3584.99	8380.58	8045.24	9755.77	3651.29	3732.24	8689.86	7430.68	10334.5
37271	3918.56	2880.91	5177.58	5072.95	6322.15	9445.72	8337.06	8504.39	7429.35	8804.86
66814	13768.6	12657.8	7460	8072.46	8681.3	11014.6	11022.6	8331.83	7425.71	8597.62
72612	462.847	329.072	1674.67	1726.34	1797.61	1225.97	1092.56	8372.82	7425.34	10055
57608	8921.22	8725.35	6312.25	6082.24	7643.28	9405.56	8480.85	7736.22	7416.18	7847.59
63102	1776.36	1951.07	6432.51	7338.55	5849.52	1655.33	1688.91	7536.84	7412.18	6854.25
122531	351.931	455.186	8714.6	8533.32	9680.97	195.404	203.205	6507.87	7394.67	6599.79
124059	715.545	107.596	5706.77	6872.06	2098.14	1368.84	1012.72	7695.4	7389.6	10675.9
73722	2272.91	2302.55	6309.64	5582.44	5653.34	3137.06	2937.49	7169.89	7387.4	7634.61
58114	2673.55	2180.28	4478.26	4226.26	4528.91	6910.01	5913.2	8347.51	7387.16	10486.2
21609	3680.52	2657.8	6896.85	7245.76	4690.29	2916.38	2766.98	5054.96	7386.8	8023.52
23489	13776.9	16383	8416.75	8939.46	7298.9	8519.92	8970.88	7035.7	7381.87	7364.02
104454	1972.65	2295	6556.15	5936.53	6651.52	1890.63	2117.03	7552.66	7377.34	9348.72
61223	13799.1	17363.6	9101.16	8837.34	8434.51	2435.27	2209.2	6957.06	7374.55	5390.19
22799	2208.96	2587.24	9703.65	8659.65	9106.15	1807.43	1454.87	7372.44	7372.35	7783.62
108227	11010.6	11118.7	8039.48	7363.16	8401.43	9648.98	9405	7697.34	7369.78	7350.51
119856	10216.4	10773.7	8050.84	7032.57	7289.86	8621.36	9120.81	7998.47	7365.17	7351.25
62426	7174.57	8050.63	8570.83	7511.41	9033.99	7426.51	6550.44	8309.77	7358.9	7940.67
64971	32.0215	32.2785	820.645	834.014	914.246	231.198	237.921	7509.17	7351.98	5562.97
22076	3502.82	4065.15	4593.11	4436.61	5047.48	3142.55	3112.15	7019.47	7351.56	4672.82
76564	5077.34	4208.45	7419.21	6770.7	6632.58	5558.05	5657.03	8227.93	7337.66	8443.29
78713	862.099	158.466	401.545	418.884	512.141	7446.12	6122.92	9464.77	7330.88	7486.1
69863	774.344	796.944	6100.45	6488.25	2859.47	227.573	233.969	7176.14	7328.63	7048.92
62820	3305.68	2642.41	5325.65	4550.47	4936.79	3693.33	3714.32	6881.56	7325.23	6623.3
81183	6626.11	7215.2	6640.9	6335.08	5907.44	7800.88	7344.44	5829.81	7309.07	6774.13
63151	9521.04	13039.4	9920.39	8907.07	10055	6957.74	6504.73	7427.95	7305.37	8524.49
65493	1988.88	2530.36	3895.41	3212.42	3421.6	1610.95	1747.75	6548.88	7297.59	4572.38
62362	6870.1	7080.97	8862.03	7692.27	10005.2	4938.08	5351.81	7891.01	7296.35	7119
76690	9142.38	10043.5	6646.93	7085.32	6791.21	17159.7	18965.6	7764.66	7290.65	4833.89
108592	220.214	261.753	5910.31	5841	4936.53	152.619	155.809	5962.53	7279.89	7912.29
121420	2171.91	2263.03	11989.7	10700.6	12145.3	1674.59	1483.59	7619.4	7278.43	9112.22
76159	3583.68	2944.97	8077.25	7020.87	8023.44	3633.97	3174.08	8463.87	7270.11	9464.86
3007	6764.4	6082.31	6642.43	7758.98	6593.58	7345.66	6731.13	7485.64	7267.39	7076.8
2033	95.9166	72.3691	25.6721	24.5129	15.7013	5589.97	5560.09	7418.13	7265.24	7355.58
2269	6152.24	6318.62	7753.43	7203.5	8342.49	6746.1	6661.87	7656.55	7251.34	8183.32
78866	2582.41	2724.03	7760.09	7754.57	8843.74	2654.07	2722.16	8363.38	7250.16	9072.95
78223	502.96	472.236	1438.38	1755.58	1164.63	723.725	603.668	8210.08	7249.65	10787.6
121166	1685.68	1430.23	3016.51	2772.87	3246.23	2870.38	2580.21	6855.87	7227.49	8902.49
22713	4537.6	4430.83	5752.26	5825.1	6439.1	4953.09	4868.72	7746.45	7225.05	8235.87
62685	6259.35	6337.57	8195.88	7143.73	7384.42	4027.12	4459.59	7251.94	7224.47	5551.85
3671	227.06	190.434	3911.69	3632.77	4213.76	322.281	296.422	7440.09	7221.74	7124.08
22774	7093.03	6017.32	9279.58	9060.09	9041.01	5822.22	5667.39	6510.55	7214.91	5088.04
120868	1193.08	728.063	6189.18	6403.75	5827.78	1321.1	1271.18	7758.54	7212.25	7092.68
55731	20375	23217	9670.48	11821.8	10573.5	7338.53	7749.21	8649.48	7207.97	6596.4
119534	7549.1	7070.45	4287.77	4443.87	4282.77	5686.17	5908.71	7441.07	7206.74	5287.1
121247	3136.98	2761.5	3048.31	3177.27	2032.55	6775.9	5427.15	3990.51	7188.11	5537.33
65012	1443.82	1121.2	9673.3	8361.15	8992.28	1591.49	1537.28	7975.21	7187.3	6886.2
66141	11702.2	12227.1	6885.62	6369.67	6580.38	13070.4	12513.7	7154.37	7186.58	6269.02
22287	550.168	547.928	7346.83	6782.37	7597.84	569.324	564.54	7732.51	7180.93	8030.79
3405	25328.7	4980.58	57261.2	53645.7	50282.5	18007.5	21467.1	4478.51	7180.4	6276.71
67902	11934.5	14384.2	4342.82	4146.2	5478.36	5361.13	4929.53	7193.27	7171.75	3449.48
104691	8707.66	9662.07	5862	5524.32	6421.49	9498.88	8782.75	6830.85	7165.67	6997.96
112211	9760.6	9863.69	7714.38	7565.88	6983.48	10329.1	10002.3	6779.44	7158.51	7803.61
35777	906.094	395.814	4245.51	4129.18	4274.89	4975.28	4488.47	8206.78	7158.37	7608.35
58356	2223.74	2713.26	2870.38	2849.35	3253.48	4143.71	3209.46	8538.89	7142.23	6960.41
63709	682.505	746.449	5483.82	5392.95	5827.42	576.602	571.828	6771.46	7140.6	5740.58
80713	16228.3	19146.9	19604.7	19277.6	19402.3	8480.99	8598.85	8291.2	7136.06	8921.65
80398	6620.32	7103.19	7915.5	6391.72	8042.94	6470.76	6424.94	8898.61	7134.86	11072.9
122139	13979.6	17581.5	7563.1	8199.52	6825.2	6588.73	5867.66	7484.1	7121.68	6475.95
52665	5490.08	6323.18	6972.89	6787.44	7015.04	5322.25	5153.18	7794.97	7120.74	7153.65
47317	3020.24	3065.99	2099.36	2242.2	2363.93	3454.1	3293.51	6829.02	7118.85	6827.74
70305	2628.51	2568.69	9727.99	8817.04	9103.17	2533.35	2153.14	6949.91	7116.83	7862.6
108950	9859.14	10573.6	7911.15	7908.98	9022.02	9569.88	9434.56	7702.15	7111.68	6852.64
108459	8862.37	6648.62	4421.91	4251.94	5652.83	8200.85	7870.56	8018.78	7100.31	8515.31
72158	7535.35	7475.33	5988.98	6472.8	6169.74	13810.6	13892.9	7428.35	7097.19	5638.21
80553	8716.17	9812.33	8486.17	8399.17	8887.53	8400.55	8076.28	7152.66	7087.1	7089.89
76551	1543.62	1269.6	4376.71	4905.52	4888.22	2030.12	1787	7602.14	7084.12	8129.38
68412	4161.76	5368.09	4368.73	4091.09	4775.78	5330.03	4856.28	8188.68	7072.12	7130.03
78226	6587.76	6857.47	16224.8	15494.2	15642.6	4795.67	4589.03	7433.51	7072.04	6217.46
44529	12319.7	11106.2	11111.1	10661.7	10291.5	12887.3	13286	7905.47	7069.82	10979.9
122113	6763.89	8212.87	9576.01	10647.6	9107.56	3453.98	3836.21	8073.81	7066.97	6883.06
61354	664.463	407.443	225.796	221.273	187.607	4011.25	3712.51	8379.52	7063.08	5508.64
122511	500.266	146.114	958.828	879.135	1055.73	1654.29	1546.32	7311.17	7060.58	6727.49
60626	7395.28	7232.58	7809.04	7254.86	8470.28	6904.72	6254.17	7728.91	7057.95	9904.18
74601	4536.5	5216.31	8765.63	13487.8	13833.9	3692.36	3507.96	5768.12	7055.07	10293.4
82662	257.459	213.934	20.9149	29.7289	33.2572	2587.37	3244.51	6080.6	7040.85	2160.29
4705	8285.92	7449.54	10432.1	9877.27	11238.2	8522.65	7684.29	7837.24	7039.65	8981.36
68909	1632.55	1210.63	5156.98	5360.55	5683.07	1478.09	1472.81	7378.37	7038.7	7195.65
121588	5944.72	6383.81	7711.32	7420.8	6764.71	6154.56	5811.9	6936.95	7037.2	9150.01
78301	17611.6	19803.5	10167	10294.9	11965.7	9994.67	11415.3	7641.72	7035.23	8718.13
80073	633.542	734.035	9003.57	9284.14	8970.41	645.59	604.735	7994.48	7028.01	6491.41
75421	611.698	616.865	8269.56	8677.63	9314.03	357.122	379.482	6937.34	7021.78	9931.71
63400	1687.14	1350.12	4751.14	3954.67	5190.09	2954.43	2724.13	7396.87	7016.85	8559.43
122735	242.694	242.625	6286.18	6121.52	7189.81	230.278	205.567	8105.9	7002.89	8424.49
82613	1473.89	1515.87	12052	11738.8	11944.9	1195.01	1164.14	6906.15	7000.79	8771.53
81450	4548.45	4622.32	4543.68	4140.98	5367.67	5210.91	4655.92	7206.89	6994.54	8059.03
79895	7890.1	8066.51	6453.93	6218.71	5408.06	9432.83	8516.45	6353.26	6991.05	7080.15
68304	8862.61	8484.18	5680.54	5049.61	5728.87	10839.9	9738.45	7030.23	6989.12	7170.77
63751	5223.27	5414.1	5937.05	6602.72	6349.13	4532.76	4764.22	7388.8	6988.9	6990.82
78012	13467.9	14967.3	7486.53	6918.85	7098.78	10437.9	11363.1	7258.34	6985.98	6357.84
81389	2518.72	2732.94	5182.22	5200.85	5632.03	3541.49	3818.7	7472.11	6977.18	7958.41
80231	6436.1	5061.06	6700.84	6372.88	6312.29	6417.05	7200.25	6877.86	6970.48	8412.16
105202	327.651	331.909	7148.87	6954.54	6893.41	286.593	259.102	6589.35	6962.75	6066.35
124286	5730.88	5592.47	4447.51	4119.5	5002.82	9705.97	6681.66	6013.42	6960.13	4951.17
122233	1932.66	1795.07	11649.2	9941.91	11439.6	2302.88	1909	7242.35	6957.06	7773.92
62103	986.264	1085.53	1432.12	1197.47	1514.03	2493.51	2130.57	6847.88	6956.24	4749.18
58011	19823.8	23861.1	16779.4	15182.3	17045.7	7033.58	6761.09	6651.6	6950.16	3943.12
77850	4401.64	4995.95	5356.96	5123.1	6177.32	8652.38	7518.51	8195.98	6942.89	8849.77
65671	4055.27	4117.3	4732.31	4002.47	4899.59	5754.65	5665.88	7159.06	6942.38	6309.93
57217	5654.29	5816.08	5417.67	5149.08	5268.1	6766.85	7359.51	7699.97	6929	6119
33827	5224.89	3972.77	20172.3	24661.5	21465.5	624.562	772.406	9960.52	6925.37	4365.24
82037	1579.5	1973.98	8838.72	9890.38	9657.16	2296.67	1792.43	7713.53	6921.38	13630.9
22863	7622.89	8470.96	10054.3	10993.7	10343.2	4858.93	4835.97	7891.05	6918.47	8088.35
75739	6411.31	7026.37	5070.82	5049.6	6201.97	7400.2	6291	6806.85	6917.02	8166.71
80159	7908.8	7044.23	9954.01	10077.5	10152.9	6580.06	6549.91	7321.12	6910.73	7894.12
69122	1031.54	1074.41	6797.18	6232.1	7616.75	957.118	1005.86	6536.33	6899.84	8213.36
108940	184.87	255.141	4551.94	4334.47	4778.13	258.056	258.08	7579.77	6899.59	9184.87
22945	3483.65	4008.69	5590.06	6427.26	4980.69	3706.12	4281.2	8034.97	6899	9603.75
122144	1904.31	2268.32	8324.13	7912.8	8806.46	1681.73	1765.31	7162.16	6893.34	7304.27
122864	3484.6	4724.74	8611.84	8798.33	9062.76	2267.45	2406.17	7296.43	6893.23	8009.78
3976	12917.3	16325.6	10927.9	9972.86	10627.8	5575.21	5919.28	6533.61	6892.7	8005.83
64000	3663.06	3783.93	6981.02	7540.62	8227.13	4008.57	3537.74	7773.11	6884.33	8469.43
109285	3186.67	3077.01	3237.53	2595.99	2952.46	6540.87	5449.32	6390.35	6880.09	4672.52
102694	7881.95	7849.48	6769.57	6945.31	7007.59	9627.32	9543.4	8217.13	6877.31	7958.83
80714	1777.92	2150	6874.32	6005.55	7306.26	2013.07	2064.52	6938.91	6876.54	8793.53
68064	18720.4	14524.8	6868.47	8105.4	8186.94	9271.2	9488.95	7456.69	6875.88	6650.86
53169	8020.08	8326.13	7660.14	6349.4	7446.02	7732.27	7132.11	7634.68	6874.87	7620.58
60769	7067.96	7371.42	6635.99	6573.75	7641.32	8186.67	8273.1	7253.52	6869.54	7897.96
77811	7584.8	8429.62	5965.24	5510.11	6313.59	7828.5	8185.79	7712.87	6868.22	7463.9
82668	8158.82	8695.1	7327.18	7147.82	7238.43	8478.16	7550.73	7459.52	6866.13	6795.79
55362	8100.97	7516.5	4453.28	4419.87	4606.8	9994.54	10713.8	6913.99	6863.57	6035.16
76540	10677.4	12342.7	8944.55	7910.58	8395.67	11871.5	12052.1	7493.5	6858.63	7977.5
120385	6670.13	7278.96	7568.47	6933.88	8004.23	7311.11	7100.55	7041.35	6854.13	7741.55
119999	13154.3	13701.1	13665.1	11898.8	9686.55	8240.61	8903.35	4801.4	6842.78	4262
80645	106.003	124.22	3121.72	3137.61	3241.37	334.187	359.997	7367.78	6839.93	14884.5
53027	8993.28	8707.47	9059.11	7518.48	8602.2	8868.38	8027.77	6955.21	6839.11	8367.08
49918	16324.5	17144.9	7207.86	7293.5	7447.56	16849	16260.8	8693.76	6834.64	8386.22
22845	10070.8	11873.6	5035.67	4794.15	5260.1	8047.76	6740.59	6758.37	6830.67	6207.36
77353	564.415	581.689	5264.43	5377.37	5836.01	512.129	464.819	6456.05	6828.94	7006.93
42068	8209.62	8622.36	5388.9	4361.46	5510.23	11264.5	10293.2	8289.13	6827.42	6544.16
65774	17703.3	16203.7	17528.5	16793.2	16636.7	13991.5	14502.6	8096.28	6824.2	8161.56
62805	1456.69	1599.19	2726.86	2570.43	2915.46	2900.28	2788.79	7707.63	6821.9	3638.69
61924	11600.6	12658.9	7421.61	7608.17	7829.53	9867.59	8917.31	7221.95	6816.89	6881.25
4751	9917.21	11145	9114.52	9879.24	9381.25	7973.84	7909.3	6758.58	6815.81	7083.73
73604	1271.21	1629.32	7422.6	7632.84	6307.55	1236.23	1154.25	6816.19	6804.86	6068.61
82409	17215.4	18725.2	9987.08	10307.9	10438.2	13746.4	14434.1	8134.46	6802.45	7817.66
73646	329.537	470.496	10244.1	9442.61	10795.4	135.586	135.743	6830.81	6799.73	7129.45
105643	2581.88	2900.22	10635.7	8963.03	10082.4	1898.29	1741.63	6220.89	6794.62	6135.6
120661	432.777	583.481	5115.1	5714.81	5430.57	361.625	359.67	6963.98	6788.95	6507.43
120086	17616.5	19383	7715.11	8655.23	8001.75	12949.5	13597.9	6129.67	6786.66	5393.41
121717	3113.54	2727	9300.78	11080.8	9011.68	3571.26	4470.51	4145.1	6766.24	790.805
22104	9500.48	9453.16	7882.93	7062.05	8660.15	10173.8	10015.5	8449.38	6762.63	8481.02
57295	1450.22	1617.67	6313.84	5593.8	6275.39	1681.87	1702.12	7926.09	6741.31	7364.05
22484	1127.52	1157.58	5911.52	5520.67	4908.32	1484.42	1615.1	5431.83	6740.6	5631.01
123125	6173.81	4246.98	11039.7	11301.1	11149.3	11173.7	10519.4	7564.71	6739.18	8921.12
55279	2029.74	1803.88	9537.73	9116.82	8688.43	3159.63	3233.2	7135.97	6729.86	5914.56
119812	2658.6	2953.1	5831.11	6802.85	5801.17	2082.1	2242.52	6163.17	6726.45	5915.81
74854	2782.79	3170.59	9320.58	6416	7597.69	2384.99	2047.96	7519.48	6724.23	8903.69
120540	3010.85	2487.95	3333.28	3605.41	2751.52	7721.42	7882.01	7667.09	6712.32	6355.36
53947	8522.44	7109.24	24631.4	25171.7	22916.5	2255.32	2067.48	5543.98	6712.06	5536.56
69686	6046.27	6367.31	6805.16	7810.11	7489.33	6746.78	5838.77	6757.26	6707.65	7548.79
61408	13442.1	13827	9288.84	8690.05	9434.97	11335	12259.5	7973.67	6707.53	10087.9
106605	2822.83	2442.48	5237.82	5580.71	6104.44	8359.83	6634.96	8006.92	6706.94	8960.18
121610	15799.4	15974.6	7594.31	7199.94	7880.76	14739	15291.7	8045.89	6705.36	7367.63
106677	386.353	388.947	446.33	453.914	476.128	881.825	1066.83	5675.74	6704.55	1549.64
79535	12009	14879.6	8979.46	8353.78	8723.44	6897.12	5858.51	6187.84	6704.35	6065.59
57465	12366.9	13324.4	5564.65	5639.26	5492.03	13071.9	14017.5	6369.96	6703.88	6336.65
2662	1635.55	1375.93	8399.51	8062.38	8131.34	1376.46	1286.66	6233.84	6694.29	8029.14
66405	7712.85	8176.17	6865.93	6872.67	7801.84	7365.56	6707	6895.35	6694.23	7956.05
23173	13204.2	14051.9	15452.8	15590.9	9020.63	5675.75	5884.48	3987.75	6692.54	5411.1
57737	3913.09	4378.85	3317.98	3400.86	2706.34	2503.79	2390.5	7982.57	6686.17	5495.6
80509	1363.13	934.312	2392.83	2354.78	2413.04	2270.02	2101.6	6676.22	6684.12	8412.66
45242	11388.1	12199.9	13246	12557.4	11927.4	7682.04	6916.46	7228.67	6679.5	6817.01
48146	6974.33	8028.51	11275.6	9773.93	11233.4	5124.31	4316.64	6246.54	6674.26	8257.87
78939	12214.4	11883.8	8948.35	8392.29	8740.94	10868.2	9941.1	7096.95	6670.03	6971.87
3803	2861.23	2932.07	5302.52	5416.38	6522.44	3551.66	3745.92	8493.72	6668.53	8162.74
44097	3331.96	3648.8	7395.59	8141.35	8423.27	2267.14	2230.3	7615.28	6668.37	8547.23
61504	314.062	114.399	155.472	161.05	87.6932	1142.86	1152.61	6848.24	6653.2	4623.82
68230	3736.97	3908.39	2148.69	1731.31	1516.32	15785.7	14563.7	5379.05	6651.9	8081.45
4707	4308.78	4560.09	5064.73	4724.69	5353.71	5374.85	5647.66	6847	6646.08	4874.78
122898	6325.59	7570.88	6911.26	5830.48	7181.67	5845.84	6666.28	7625.91	6644.69	7077.66
52976	3003.35	2497.57	3655.15	3365.7	4805.9	5223.91	4461.04	7728.64	6635.3	10433.8
76880	12903.9	12943.9	9485.78	8045.7	9425.71	8397.71	7526.13	7998.76	6632.47	7493.42
63347	3337.69	3667.39	4578.62	4004.72	4319.69	5793.99	5612.8	7509.85	6624.3	7540.22
43884	1341.39	1516.54	7781.52	8101.63	7100.59	998.587	1067.01	6847.68	6623.67	6817.25
64130	10537	12334.5	4975.21	4954.49	5631.11	8937.56	9509.46	6457.05	6617.42	6128.62
79439	921.924	882.29	5007.6	4385.71	4554.07	1308.75	1698.77	7048.71	6614.73	6709.94
55855	3143.14	3550.42	2581.85	2455.39	2109.55	2727.54	3297.59	6131.75	6614	4522.4
57128	5734.62	4734.98	4132.3	3929.9	3881.74	12513.1	11938.1	5586.05	6610.19	4639.54
105676	1752.68	2155.58	5515.55	5039.1	6294.18	1392.36	1446.12	7309.66	6607.74	7107.45
81329	3120.55	3297.38	1867.39	1487.84	1224.23	3794.35	3934.95	5727.77	6598.87	2306.34
122180	1869.19	2056.29	9308.27	9087.49	8944.49	1416.12	1546.43	6335.3	6598.68	5581.67
121774	3114.6	3019	6994.44	6592.49	6575.21	3299.94	3419.3	6493.14	6597.24	7518.86
120235	5638.1	4987.81	8980.41	8262.99	8916.37	5429.13	5584.32	8433.98	6584.1	11551.3
109234	1949	415.02	1898.97	1439.3	1971.69	6225.61	5584.1	7414.1	6577.05	7384.47
103886	4618.99	5606.83	21880.7	21032.7	20419.7	3948.34	3861.57	4146.67	6574.65	4441.97
75324	6349.68	7003.83	8899.39	8286.32	8950.77	5041.77	4820.39	6794.08	6570.33	8825.64
56261	4727.45	5672.78	3124.57	2899.18	2994.68	5524.98	4649.31	6624	6566.84	7299.59
3001	3025.67	3098.63	7532.54	6395.66	6874.57	3645.9	3447.51	6287.31	6565.96	7296.33
81803	2980.69	2227.06	1986.69	1846.54	2045.84	3105.07	3631.25	6576.98	6563.4	5084.79
74267	1564.88	1512.24	5775.83	6021.33	6040.82	1360.46	1388.84	6886.26	6558.45	7953.7
62439	1530.19	764.596	1070.88	1419.83	1098.38	4758.22	4387.9	6167.45	6557.81	6702.8
58162	1453.74	1253.52	2532.3	2743.42	2864.87	1137.98	1170.74	6878.27	6557.29	3580.8
64874	3230.22	1412.61	6081.63	7033.61	4919.39	1937.42	1915.75	6842.6	6553.84	5988.46
68254	700.383	761.006	4711.48	3906.38	3744.56	1916.37	1840.87	6464.68	6551.28	6303.12
4231	5742.69	6237.25	6366.79	6094.06	6216.68	4378.62	4483.28	6563.72	6546.07	5762.92
107644	5633.21	7465.27	4181.81	4625.74	3064.67	2655.38	3652.6	5282.91	6543.91	906.736
65646	5243.72	5868.91	2448.51	2309.77	2944.97	9612.34	7815.57	6277.57	6542.78	6482.33
120051	2413.93	2379.63	5512.9	6931.73	7133.79	2604.68	2474.18	5224.59	6541.67	8703.71
58603	7098.9	8491.06	4791.6	4901.84	5566.61	5980.09	5724.31	6284.46	6538.06	5053.25
66474	202.853	279.949	9366.44	11986.8	10545.4	117.057	139.941	7994.76	6533.79	7876.1
107124	2222.42	2648.59	5971.95	5332.83	5774.18	2206.3	2223.44	5777.68	6513.22	5588.18
109722	5704.1	6397.67	6368.83	6484.42	7125.03	4891.7	4969.5	7024.68	6512.8	7457.02
111082	8302.51	7053.59	8295.79	8556.73	4202.76	22884.5	25096.9	6262.57	6507.84	2551.72
74902	372.053	387.755	3834.66	4259.75	3801.82	358.303	349.88	6717.79	6507.29	4869.97
56952	909.836	1522.48	6454.31	6621.11	6758.88	689.029	661.23	6771.56	6501.65	7440.57
121584	9888.31	11397.3	10105.3	9450.53	10198	8817.61	9034.06	8304.94	6498.6	6746.06
111440	7162.28	7545	9378.89	8824.9	9280.1	7213.85	6764.59	6703.36	6497.76	8354.72
121834	3997.31	3893.14	4752.45	4624.12	4445.16	4255.09	3892.54	6792.59	6495.78	7400.04
57631	2972.45	2327.79	7165.5	7115.43	7991.59	2700.18	2765.69	6214.11	6495.61	5936.81
78314	11835.3	12377.1	8041.01	9790.73	8238.23	8806.6	8676.97	7688.45	6486.12	7409.34
78732	3572.78	3622.67	9602.84	8234.7	9060.5	3247.24	2887.77	6917.64	6485.31	5871.88
103947	5343.48	5762.15	5290.12	5798.64	5567.37	4933.3	4365.46	5566.18	6483.97	4858.59
22821	2265.23	2282.7	4701.52	4564.87	4963.22	2229.12	2291.87	6654.83	6483.89	7546.1
77583	3229.23	3324.9	4312.33	3987	4537.8	4328.54	3892.53	7420.45	6482.61	6927.14
55627	4351.58	4338	5583.67	3854.41	4549.36	4986.16	5112.05	8391.72	6481.54	6075.42
103350	756.608	661.602	5362.04	5134.8	5773.76	893.029	797.581	6282.2	6480.08	7654.53
3449	3117.04	3374.25	806.562	1040.1	764.493	7099.77	6341.93	8257.53	6477.9	7261.82
106039	521.379	514.647	5620.94	6233.1	6039.69	663.966	566.333	6378.56	6474.53	7387.11
40156	593.42	721.3	1320.51	1243.58	1553.92	900.691	824.524	7729.65	6474.3	9716.17
79813	2083.46	2577.24	500.291	421.688	269.899	3266.41	3077.32	7843.92	6473.64	9886.4
108591	4095.98	2882.44	4943.94	5006.5	6207.81	5925.06	6388.51	7008.93	6467.22	8348.66
22459	5759.95	7175.36	986.296	865.172	1148.66	8045.07	7470.93	7201.47	6455.58	5166.17
48281	14124.4	16769	10183.7	10225.6	9963.38	8319.22	8457.73	7102.11	6449.39	6444.26
58191	4978.67	6586.99	6202.77	5610.35	5714.61	5296.25	5606.15	7291.78	6448.18	6619.3
23111	1829.96	1610.41	4867.45	4943.8	5553.88	2430.77	2268.47	7415.69	6441.23	8353.67
33475	1509.67	1525.17	4953.99	5463.8	5065.77	1558.19	1435.3	7329.45	6439.01	6574.74
75056	866.463	991.404	3772.32	4082.46	3706.17	1113.05	1085.5	7413.19	6434.71	7369.35
109601	4287.37	3645.24	6572.98	6745.46	7208.69	4225.75	4182.2	6646.1	6432.74	7138.74
111717	7879.99	8856.17	6161.92	5783.14	5509.75	7025.24	7570.58	6716.57	6431.87	5039.53
105808	79.3243	107.167	29.2199	24.0898	30.7799	2217.73	1735.48	4916.5	6425.56	6359.97
121593	575.919	782.225	7483.02	7070.49	7001.71	310.551	317.272	6526.15	6425.11	5373.31
120156	33543.1	37991.3	20496.1	19329.4	24025.4	14328	14816.5	7532.42	6423.48	7902.13
47600	5055.33	5851.2	7011.27	6536.99	6990.58	6219.15	5644.83	7260.86	6417.79	6721.82
52670	2761.72	2671.51	3729.79	3051.24	3639.74	3594.38	3324.81	6135.23	6413.01	5352.1
26746	4108.91	4671.97	6996.44	7068.74	6997.25	3086.38	2601.67	5861.15	6410.49	4456.61
80621	26.489	41.0714	2679.38	2460.1	2702.18	41.2258	34.1063	5772.47	6409.29	5837.76
107591	5141.53	6504.25	5093.7	4933.27	4645.98	4893.32	5621.96	6809.9	6407.59	6143.17
63882	4571.8	3900.99	3883.93	4139.2	4556.7	5390.66	4478.56	5921.03	6400.32	7111.16
120020	2650.3	2832.2	6527.07	6075.43	5351.2	2265.94	2283.03	6860.05	6395.52	6971.69
74947	583.902	718.191	4954.72	5141.27	4574.95	716.918	679.293	6189.35	6395.09	4551.24
25703	13086.7	12941.2	8458.35	8569.22	9005.67	11301.9	11913	6512.31	6393.73	7481.86
81125	185.161	124.975	4544.58	4379.29	4349.34	353.043	321.163	7109.31	6392.63	9506.07
120833	2388.86	1871.95	6520.11	6920.26	6896.64	1606.79	1675.81	6279.59	6389.67	7160.54
56074	9608.04	9223.92	6762.42	7468.43	6768.31	8642.78	7422.1	6999.72	6389.4	7163.64
61965	3745.31	4218.3	5701.5	5840.85	6414.84	3541.79	3932.65	5473.47	6385.1	5285.87
110368	10632.9	12915.3	5832.63	5954.64	6137.3	10198.1	8604.71	6251.75	6384.94	5309.98
51907	5219.99	5498.87	6063.9	6755.91	4555.55	5615.54	4846.67	4502.29	6384.85	4609.48
105475	435.647	536.679	9055.74	9893.27	8299.71	296.906	285.967	6105.45	6384.37	5438.88
66059	2988.05	2382.75	3323.31	3654.72	3526.13	8831.19	9358.22	7123.92	6382.52	5345.22
80359	2331.07	2742.74	4517.03	4902.96	4697.86	1420.03	1111.67	6436.9	6379.14	4145.85
79797	8549.11	6162.78	7479.45	7716.39	8088.16	8500.05	8170.57	6156.62	6374.21	6379.4
77364	3317.58	3578.53	4625.51	4597.34	5238.75	3287.39	3138.02	6391.07	6373.76	5003.72
63702	7119.25	7477.7	7620.05	6850.46	7858.45	6672.5	6396.04	7573.41	6368.94	7565.19
108543	26491.5	27551.8	18872.4	18423.2	18786.9	5406.08	5118.06	3853.18	6367.41	1549.36
76862	4364.97	4516.2	3044.97	3907.51	3969.68	7780.48	7583.92	6548.74	6365.66	6627.62
23327	2546.08	2456.57	4882.11	4112.1	5610.66	2776.67	2657.99	6859.37	6365.45	8150.45
56384	147.976	307.954	2982.38	2741.23	4507	91.6793	59.2227	7597.11	6357.04	11572.8
50539	6365.17	7116.04	7735.72	6872.7	8291.02	5953.49	5496.35	6559.48	6353.02	5763.74
1879	8051.74	8661.26	8168.06	7955.67	8941.32	9286.43	8603.95	7107.48	6344.75	9190.37
64922	1619.1	2540.41	1299.38	1510.3	1328.31	198.527	177.361	6456.68	6340.16	1649.49
122376	13198.5	15135.5	7317.31	6842.03	6685.75	5772.49	5798.58	6343.1	6338.55	4656.94
50039	86.1852	98.4499	4729.26	4758.95	4157.93	130.302	95.8664	4628.42	6329.5	5285.34
47020	2405.34	2441.41	3905.52	3837	4197.09	4756.64	3838.13	8217.47	6325.98	8004.3
56582	9192.95	9725.79	5639.99	5376.46	5503.39	8518.98	9241.87	7765.9	6320.18	6471.62
39221	1725.11	2186.55	1216.65	1301.75	1361.34	2390.77	2242.91	5742.63	6319.02	3168.96
124173	4524.2	5372.6	8301.23	8270.37	7340.7	3657.99	3819.33	6980.24	6318.71	5849.35
43817	5586.09	6496.05	8458.47	9598.34	6739.33	5017.13	4967.04	5284.21	6313.7	5425.39
111035	3163.2	2929.79	2806.34	3076.68	2449.78	5648.61	6105.19	6584.74	6305.09	4074.25
75878	9357.06	10146.2	7212.66	6393.13	6161.22	10963.6	10537.6	7276.54	6303.26	7259
35534	81.5496	87.2673	64.5009	74.1247	21.5692	9136.14	7664.71	6470.65	6300.16	2143.39
44725	13442.8	14038.8	6091.9	5720.38	6391.35	11831	11268.4	5889.69	6298.32	6854.65
23475	5277.91	4480.26	5612.46	5363.79	5646.45	8163.94	8367.35	7140.1	6297.88	7019.59
81819	977.918	1160.42	904.576	905.756	1139.46	4510.44	4378.18	4904.58	6297.52	995.199
60033	152.113	82.5565	910.56	878.653	727.959	618.558	473.79	7272.18	6293.02	6405.31
119954	1397.74	1376.97	2549.14	2741.88	2982.47	2474.08	2250.13	6083.58	6288.18	4366.72
22661	1666.27	1230.77	4132.32	3706.29	4856.45	2944.13	2437.35	6369.49	6284.24	4517.56
67339	359.662	332.865	3831.47	3687.13	4278.01	485.967	416.841	6234.41	6271.06	4658.64
110599	2183.33	2245.75	6435.7	6372.13	6517.9	2452.83	2559.44	5556	6268.41	6450.45
2561	579.965	638.448	4742.12	4710.3	4385.82	709.46	690.975	6255.11	6268.02	6618.58
81990	7136.53	6965.75	5148.99	4812.76	4645.44	7374.51	6759.36	5920.47	6266.61	4640.73
81661	2899.95	2916.17	5467.79	5414.27	5813.81	3267.17	2882.74	7182.23	6265.55	7064.86
59668	7067.29	8103.53	10959.7	10208.7	11904.8	3985.39	4107.32	6118.9	6264.75	6599.45
108988	4833.9	4918.46	7466.37	7562.73	7428.78	5128.68	4962.23	6862.07	6262.81	6627.57
124177	52.7666	53.0914	1711.69	1867.62	1594.75	138.291	139.671	3237.25	6260.51	1200.31
63484	2892.42	3169	4453.1	3606.03	4263.1	3240.07	3011.61	6381.22	6253.97	5647.81
110878	2452.2	3021.69	2484.3	2960.97	2823.48	1004.7	845.903	5426.26	6253.58	6092.84
108829	9568.59	9750.06	7170.49	7878.65	5707.61	10821.4	10079.6	5678.1	6252.51	7404.89
76672	362.627	134.985	12501.2	11898	13392.4	559.751	579.837	4337.96	6248.08	3275.87
21324	254.369	284.642	5165.07	4829.5	5266.39	230.537	215.72	6043.36	6242.47	6906.73
109039	3474.37	2670.66	3564.82	4123.09	4302.04	4075.22	3564	6871.24	6236.49	5638.62
58669	937.234	1172.15	327.894	233.377	339.475	7924.16	7866.41	6257.24	6236.11	5761.79
80186	8088.69	9143.47	5334.38	4588.92	4866.13	9297.11	8184.28	5680.65	6236.05	5615.57
45085	9808.83	10634.9	8578.41	8176.2	8052.39	6143.28	5380.44	6662.5	6235.91	5424.44
79560	2963.63	4043.27	4102.91	3736.31	4243.93	2736.17	2786.48	6607.07	6235.09	6639.65
4152	252.729	379.509	8845.7	8902.91	10055.1	79.413	96.6816	6375.66	6229.11	8364.64
52073	5992.12	5390.21	3554.73	3351.2	3842.03	14783.8	15191.9	7398.59	6228.78	7020.25
75280	7254.65	7060.73	5149.02	6159.08	5860.88	7392.59	7152.14	5590.39	6226.78	5530.99
119593	437.354	499.157	11121.9	12000	11056.9	366.917	410.287	6900.28	6219.71	7574.48
124101	2473.21	1844.64	4526.95	4839.53	3767.16	3037.98	2820.73	6135.07	6219.17	6896.05
74047	680.216	722.427	7017.85	6952.73	8043.48	295.638	322.687	5739.46	6217.5	4352.73
22365	4649.82	4672.21	6469.66	6060.34	5766.37	3892.3	3564.42	5591.48	6216.42	5051.56
63352	9007.61	8757.18	6065.42	6504.63	7028.33	9934.69	8801.8	7086.54	6212.58	7596.82
123502	8833.04	9096.12	7129.87	6751.73	6614.12	10856.6	9763.3	6488.28	6202.88	4871.83
119797	5090.85	5345.24	5792.88	5991.68	6285.8	5655.37	4909.12	5824.57	6200.21	4638.72
65209	5151.44	5278.55	1659.44	1887.68	1780.53	4866.59	4796.32	4414.71	6199.87	2518.01
58928	7915.13	8202.15	6123.04	4652.67	5678.87	8494.04	8411.61	5784.49	6192.8	6446.18
108087	7139.87	8076.41	5810.41	5041.89	5838.5	7396.88	7198.09	6550.29	6189.8	7351.62
56318	385.574	448.397	9083.16	8933.25	8829.71	344.062	295.863	6125.85	6188.4	7492.08
78960	1234.13	1657.8	6337.47	5674.39	6113.39	1031.28	966.252	7162.28	6182.91	7407.72
77084	20855.2	18114.5	5922.92	6205.01	6088.8	27806.8	25184.7	6627.78	6171.66	6441.11
38863	6850.85	7601.6	4201.89	3806.18	4484.98	8332.47	7751.43	6746.38	6169.82	5046.41
57936	11499.7	11704.9	9293.14	9912.22	12138.8	5025.52	5145.08	6312.41	6161.36	5019.32
6011	8438.31	9785.65	6018.09	6678.78	6630.56	9301.75	8507.61	6283.39	6157.38	5040.91
45050	736.842	701.157	6458.38	7776.13	5783.84	837.857	741.123	4668.78	6155.23	5807.17
45912	1155.36	889.367	4449.23	4516.52	5196.94	1535.22	1244.62	6039.06	6147.12	7472.42
112231	11771.3	12849.1	5315.34	4644.74	5517.86	14736.5	13366.8	6605.8	6142.75	6432.11
55060	15126	17922.8	5473.38	3898.64	4869.02	14016.3	12814.2	6276.63	6133.42	6196.42
81303	243.586	285.693	8411.75	8311.97	8375.24	103.724	89.1805	5055.94	6132.96	3948.17
80716	1057.67	1346.13	7163.51	6992.14	7351.81	837.722	764.406	6720.08	6120.84	7489.4
64298	5173.01	5332.58	5906.65	5644.37	5906.62	6054.23	5881.82	6398.85	6115.61	6078.9
78377	1502.64	1407.51	3280.03	2780.51	3893.52	1848.1	1736.79	6967.44	6114.23	7675
123740	6019.08	5514	4013.19	3530.59	4347.21	8809.65	7551.98	6056.34	6110.82	6241.6
75001	2070.71	2253.22	7203.66	7929.9	8101.67	1605.89	1596.33	6933.47	6109.51	7203.53
74406	7371.61	7946.09	9654.77	9026.01	10025.1	8169.83	8339.17	6219.41	6104.46	8819.54
109431	9279.38	10166.5	6628.36	6433.88	6051.94	6683.2	6289.43	6648.22	6103.41	6296.55
55969	587.244	630.849	7830.01	8738.33	8313.94	409.926	416.144	6033.73	6099.72	6120.91
103311	4816.88	4585.52	6203.23	6644.65	7196.19	4079.38	4158.46	6994.73	6089.96	7128.45
78688	8762.99	9452.09	8153.71	8647.61	8572.5	8106.69	7528.11	5174.64	6088.66	4850.04
50712	5457.18	6399.56	6753.77	6891.6	6265.47	4885.04	4634.73	5265.99	6071.92	5984.02
45252	9415.58	9458.29	7833.93	6608.03	7844.52	6139.23	5511.62	6609.99	6067.29	7853.37
122909	5338.82	6305.1	4560.09	4063.45	4590.18	5109.96	4931.84	6763.87	6064.8	7204.55
109512	4058.17	3953.1	7217.63	7219.35	7247.74	4411.72	4146.74	6715.44	6056.12	7314.95
58201	3115.22	2683.67	4759.85	4451.91	4058.59	3163.19	3312.03	5794.36	6051.86	6309.43
77135	6266.88	6477.08	5228.97	4910.88	4439.28	7132.86	7065.28	6066.54	6044.67	6841.6
62225	2308.8	2363.73	4382.03	4263.36	5140.78	3668.48	3301.75	6586.86	6042.66	8687.33
60796	3619.43	3924.64	5930.79	6110.7	5550.11	2689.67	2523.67	4780.07	6042.24	5558.23
106743	7342.63	7250.37	7078.43	6272.82	6120.83	8188.54	8026.42	5784.63	6039.08	5333.42
44705	1479.28	1790.15	8952.29	9100.86	10970.7	584.17	653.45	6903.65	6035.1	6137.48
110636	6113.12	6132.99	6267.9	5807.02	5893.51	3990.69	3795.08	6822.53	6032.26	5428.39
46607	7545.94	6738.22	4734.8	4549	5348.95	8929.62	8985.48	6554.65	6031.3	7326.68
77767	577.625	1030.56	278.752	313.465	314.544	1446.41	1186.09	5412.96	6029.84	7578.78
56236	49.0373	52.7936	27.9007	26.4203	25.817	293.911	332.11	4289.09	6026.14	4643.95
63204	381.371	458.286	8503.33	8120.09	8226.32	398.658	393.075	5617.72	6023.6	6799.68
110816	9483.32	11158.6	4919.49	5011.3	5973.94	8284.46	8834.75	6667.22	6022.31	6026.35
105832	3590.21	3873.61	6478.54	5458.55	6987.55	3010.11	2825.75	6011.73	6019.25	7197.13
37761	4258.65	5212.37	5677.32	5207.07	6383.3	5495.05	4250.81	6570.28	6012.92	7197.01
48386	2313.36	2920.84	5841.81	4957.64	5416.05	2044.71	2068.46	6493.07	6012.37	5288.75
65553	2394.89	3210.95	6647.43	6932.35	6942.29	1747.02	1968.93	6030.82	6003.49	4722.97
77309	2962.52	2775.61	5589.92	5446.65	6860.01	3308.4	2992.89	5796.9	6002.99	5731.31
77476	5033.8	3608.3	3948.54	4439.67	4014.11	7873.21	8114.39	6398.69	6001.79	5707.12
51846	3408.16	3878.08	5566.59	5540.54	6115.44	3143.71	3133.18	6033.84	5983.7	7075.53
77506	7554.35	8939.72	6220.47	6679.58	6544.29	7322.86	6848.87	6613.73	5980.4	6332.55
63946	1993.71	2179.47	6057.28	6007.69	6443.05	1630.93	1579.12	6470.62	5980.18	6871.03
64485	389.713	421.632	4596.97	5081.54	4595.95	608.612	631.967	5465.34	5972.88	4832.89
56064	5153.49	3257.91	7747.06	7207.42	7152.52	6906.18	7194.06	5713.18	5969.93	5564.95
73842	552.603	615.664	2961.78	2663.89	2547.94	937.637	955.668	5693.45	5964.61	4006.8
77714	526.969	530.95	2936.03	3134.75	3347.47	696.758	692.61	5569.71	5959.48	5536.86
21641	9610.21	9690.07	7720.03	6678.08	7459.99	10034.1	9578.84	6682.56	5958.09	6742.77
123008	40.0047	28.9496	3396.47	3582.19	2931.71	92.7942	87.249	6702.73	5955.74	6953.57
119887	2959.49	3456.43	8724.25	8768.66	9299.16	1326.68	1376.47	6192.14	5955.05	5283.18
112018	4502.69	2836.99	9371.43	9602.67	9123.89	8045.85	7841.02	6879.31	5951.36	9509.72
54961	4427.07	4141.96	7746.48	8381.58	6270.77	3786.36	3574.4	4625.55	5946.64	7839.34
82547	7906.28	7826.6	6650.99	5814.46	7314.83	6478.25	6388.84	6490.89	5940.49	5814.96
56206	29220.4	31579.3	23898.3	24178.9	24794.5	5514.15	5136.97	5710.04	5936.96	3901.8
60116	10.0277	9.70365	4477.15	4063.11	3741.83	32.8381	28.7569	7426.72	5925.35	7954.77
21908	4881.4	5502.52	2928.56	2158.88	3043.02	2102.93	2047.85	5717.49	5914.84	4594.13
80806	5836.02	6223.15	4828.5	4477.94	4719.59	7655.7	7040.52	6471.99	5914.65	6257.99
111991	1199.32	1487.62	7447.97	7754.18	7580.18	941.733	1020.1	6270.87	5914.61	6920.99
123629	3452.1	3526.59	6948.41	7222.3	6880.67	1998.34	1952.27	5797.84	5913.82	8183.76
105709	2900.69	2762.21	3095.03	3308.64	3491.18	3974.08	4017.85	5852.07	5908.7	3387.68
64347	4716.78	5306.87	6456.17	6394.96	6866.13	3978.24	4013.79	5516.77	5907.77	4861.45
122644	6815.85	7591.84	7826.71	8320.29	8618.65	4854.73	5286.01	6289.8	5899.75	7117.91
2648	1445.43	1036.97	3999.14	3686.78	4456.35	2527.98	2076.19	5414.81	5898.05	6050.82
122882	941.887	795.604	3959.86	3479.23	3511.14	937.415	984.127	6038.43	5897.32	4015.91
55570	4340.39	4221.15	6062.18	5362.02	5985.7	5171.85	4550.2	6491.11	5893.66	6190.45
79832	5791.59	5189.21	5708.97	5614.67	6636.91	5200.24	5012.96	6305.79	5891.4	6894.64
57727	4553.9	5659.27	3082.58	3308.08	3307.61	4780.29	4369.42	4426.64	5887.35	3643.55
21782	635.116	710.547	7221.51	6825.58	7688.44	578.532	538.343	6072.67	5884.46	6794.9
5847	6775.07	6225.34	5582.35	6212.31	6825.59	7015.62	6974.04	6037.94	5884.15	6955.45
68926	9374.66	9170.41	7534.64	7519.18	8106.88	7556.5	7455.72	6087.73	5883.82	6130.81
76949	8934.13	9455.89	10673.8	9794.55	11082.6	3001.14	3546.5	7077.77	5883.78	5202.81
75074	6158.64	6546.07	5020.19	4610.72	5041.64	5621.25	5413.03	6037.9	5881.48	6021.1
5991	1886.76	1925.63	4132.69	3658.65	3893.37	2466.97	2653.07	5832.34	5879.13	4828.16
102555	399.818	438.023	7609.39	6887.38	8606.83	394.232	440.851	5821.06	5872.29	8608.17
79919	5023.39	5719.38	8059.06	8832.44	8614.54	3135.09	2699.76	5338.49	5872.09	6292.3
70847	809.904	683.712	6227.35	6688.1	5328.21	981.439	1326.81	6811.49	5866.84	5676.37
122497	64.0607	50.2656	6856.15	7028.63	6718.72	62.6529	64.846	6590.16	5860.5	7049.08
102980	4636.13	3474.25	4726.87	4228.17	4238.53	7380.24	6943.79	6073.52	5860.1	4801.98
36727	4415.55	5771.05	11346.3	10615.6	10194.8	2825.64	2601.53	4916.87	5852.17	5511.07
23050	4131.84	4458.99	7662.03	8820.63	7509.64	2311.59	2763.55	5469.31	5844.28	6256.71
68582	23264.8	24765.6	21838.2	22884.1	23455	7563.16	9029.26	5265.62	5844.09	7370.94
28563	3779.85	4405.87	3332.9	3796.82	3017.15	4267.84	4495.24	5132.52	5837.18	3199.23
67272	2357.25	2518.04	6366.29	5616.12	5808.32	2559.05	2296.79	6201.27	5832.62	6080.91
105994	25629.2	22855.6	16493.5	15967.4	18941	10216	10580.8	4925.03	5825.36	4679.66
106111	9431.61	9011.57	7268.55	8056.49	9090.94	5377.54	5049.95	5072.3	5823.94	5053.86
69727	6392.28	5127.55	6013.95	6695.24	5962.69	9974.71	9543.2	6254.25	5816.7	6192.41
73809	6484.76	7862.8	10780.8	10684.9	10541.8	2698.88	2781.11	6579.29	5815.1	7383.55
76557	12960.3	12991.3	10118.9	10934.4	10410	10372.8	10261.3	6834.57	5813.93	6389.9
60319	2227.64	2118.69	5673.42	5914.57	6209.07	1829.41	1613.69	5697.43	5811.55	6333.78
123795	4679.54	5392.76	3588.32	4093.9	4420.96	7588.52	7519.12	6976.1	5807.89	8240.54
111955	194.245	178.35	138.923	117.92	120.421	7269.26	7343.76	7113.74	5807.48	7839.68
56140	10709	10772	9798.3	7475.73	8227.17	9627.01	9941.26	7246.41	5805.53	5446.09
109980	2958.86	3052.24	4843.69	4851.07	5661.56	2072.19	2005.98	5861.87	5801.28	4333.65
58117	1506.1	509.377	507.288	540.545	380.143	3210.22	3458.8	6613.39	5798.54	6080.54
122457	1789.48	2047.67	4465.72	3984.24	4394.37	1547.15	1304.42	6577.71	5795.02	4358.92
121023	10971.9	9516.65	7338.87	6889.16	6814.82	13080.3	11273.5	6516.77	5786.41	6996.84
110015	1351.87	1770.18	5352.92	5139.47	4734.9	1529.84	1214.9	5442.37	5785.19	5526.23
70795	2204.01	1991.57	5620.54	4603.37	5665.66	2512.78	2152.07	6327.89	5780.43	7046.53
65242	13107	12321.4	9239.09	9445.69	8825.04	11629.8	12069.4	6215.51	5778.42	8477.82
81911	7704.38	7761.99	5512.62	5025.84	5136.59	9208.77	8239.59	6031.26	5775.28	5772.65
55263	704.683	874.011	2434.41	2918	3365.08	1302.91	1346.91	4790.87	5758.79	4334.22
76191	13366.7	13279.9	5695.37	5882.07	6623.12	13191.4	14243.3	6783.19	5757.08	6237.59
78806	2918.16	3333.27	4879.01	4385.44	4619.19	3034.68	2771.77	5958.38	5756.9	4412.58
62004	3757.88	4358.81	6391.25	6151.89	6816.85	2714.1	2495.2	6631.07	5747.57	6484.92
80605	7181.3	6292.27	5383.78	5612.19	5968.42	8616.39	7947.97	6500.86	5744.9	7067.37
64989	5499.36	5162.09	6933.01	6071.87	6652.26	7577.3	7394.6	6127.39	5738.81	6987.27
121955	2011.77	1899.76	2092.19	2220.52	2376.83	3685.28	3513.69	6401.95	5738.5	5023.1
65607	5523.5	6367	4909.81	4734.95	4755.26	6197.51	5880.31	6318.43	5737.39	5096.79
102743	9618.84	7840.01	6815.53	6800.59	6683.82	10018.7	9434.54	6394.32	5736.49	5291.96
81570	996.083	1019.72	6677.85	5325.99	7069.95	492.867	496.469	6130.97	5736.46	5833.62
55240	72.8667	80.6947	199.473	190.091	170.086	1020.26	1138.88	5779.81	5734.53	2447.91
68430	6440.07	6539.67	7149.21	7704.29	6906.32	5065.42	5346.09	5417.05	5724.89	6656.34
123697	4241.48	4474.62	9622.99	10283	9557.09	6271.98	7226.68	3447.31	5722.12	1875.36
65927	9667.99	10479.5	5993.87	5195.06	5663.96	7189.73	6693.28	5205.06	5709.38	5893.31
21407	6364.31	5488.83	7937.84	7273.39	8332.83	4521.86	4320.05	6095.98	5708.22	6438.69
65410	5823.7	6344.73	5945.6	4866.89	5385.4	3388.48	3545	5121.89	5707.1	4262.22
44747	40889	41648	32789.1	33471.5	30716.9	17719.9	19761.9	5100.03	5707.05	4580.78
105275	122.454	34.4063	190.939	249.888	251.78	610.412	595.066	6576.37	5701.89	3677.25
120605	11624	10444.2	7533.23	6681.13	6461.85	12456.7	10989.8	6267.63	5701.57	4465.95
4945	8698.87	9294.8	7037.34	6332.8	7270.85	7604.46	7620.51	6346.07	5699.88	5942.49
22191	2874.37	2888.33	6000.29	6578.21	6421.6	2674.14	2876.09	6223.29	5685.64	6940.26
79104	1148.17	1354.72	6082.93	6866.45	7052.63	835.712	840.507	6282.97	5684.08	7116.24
57730	10964.8	12336.7	6902.91	6394.95	7106.65	7695.39	7719.45	5883.32	5680.71	5719.83
67473	2623.25	3012.45	4251.5	3276.34	3617.81	2528.68	2298.95	4981.88	5678.71	3777.96
62181	3646.45	4553.64	8764.07	7758.07	7891.46	2031.83	2005.77	5175.12	5678.24	3693.56
120953	438.056	52.9481	4309.74	4247.64	2196.31	5244.35	4759.17	6786.68	5674.62	13283.7
74356	2017.19	1644.21	3608.13	3162.51	4076	2778.7	2617.09	6607.83	5666.21	7464.04
74989	13797.2	14801.7	11356.2	10613.3	11492.3	9263.25	9315.76	6612.7	5665.21	6389.59
66091	6362.54	6788.97	8237.12	7149.79	7516.05	4409.71	5074.53	5924.62	5664.93	5736.6
21716	2119.17	1397.26	2916.92	3278.15	3875.91	3768.44	3363.16	4407.79	5664.88	2725.5
108899	3864.68	4874.18	3397.52	3170.82	3545.17	3913.31	3193.08	5402.09	5664.74	5630.41
67215	3060.73	4029.59	5077.46	4191.66	5912.09	2528.12	2358.19	5615.01	5660.4	4562.04
122262	3718.4	5054.69	3233.44	3084.15	3726.8	5777.99	6099.86	6387.69	5657.92	6860.47
81089	4979.88	5733.49	2192.42	2350.69	1756.24	8742.58	7325.62	3463.77	5657.82	4552.79
106051	7536.61	9991.39	5792.44	4871.8	5963.06	5942.61	5090.86	6163.04	5655.13	6140.39
74797	553.794	638.338	4332.85	3816.81	3495.78	429.149	444.64	4736.9	5652.64	5673.75
123636	2441.89	2294.03	3794.08	3892.6	3566.84	3855.33	3570.94	4867.23	5646.96	4051.74
22117	6335.76	7151.96	7357.51	6718.76	7245.52	5630.18	5554.53	5517.62	5644.99	5186.02
122410	4195.52	4445.99	6033.02	5652.77	6267.23	5144.14	4517.94	6272.29	5640.07	7365.68
69425	507.982	528.9	390.355	386.644	287.986	647.043	634.89	4879.54	5639.46	742.949
57016	8604.92	9283.36	8363.99	8191.08	5734.91	6265.55	6296.65	4005.34	5623.03	5985.77
66828	2840.31	3042.81	9056.15	9525.64	7700.2	3109.39	3005.13	5374	5611.04	5764.88
80579	97.148	141.951	3976.25	4070.05	3802.95	80.349	92.4087	5270.6	5603.86	6897.02
1766	4820.07	5149.98	3748.3	3833.37	4280.75	5662.44	4557.41	6550.73	5596.85	5572.99
27357	3875.81	4490.91	4626.49	3761.53	4481.02	5407.88	4463.85	5449.99	5594.65	5204.21
23001	7409.41	7652.59	6911	7036.7	7312.76	7387.49	7039.95	6256.79	5591.16	7316.9
121031	59.5921	74.1326	7483.21	7341.88	7395.11	50.068	41.6844	6342.29	5586.84	7941.74
82032	799.04	701.434	480.15	396.529	758.538	3017.56	2836.52	4164.71	5586.29	674.755
106130	3113.56	3033.3	5620.17	6529.34	5835.79	9566.85	10872	5410.56	5585.15	6699.61
5095	4959.3	5381.12	5680.26	6189.12	5448.05	4285.26	4605.94	5732.69	5577.8	5508.14
121630	6931.66	7477.14	7082.54	6922.91	7846.79	5716.34	6318.47	6172.65	5574.53	6835.9
64023	7260.86	5947.54	7176.35	6812.77	7368.96	6601.11	5916.9	6481.38	5574.1	8028.68
103275	3497.05	3985.67	6221.93	5168.01	7879.18	5372.24	6044.52	6058.24	5572.08	10275
80339	5907.31	6073.86	3626.21	3094.85	2971.59	6127.25	6015.39	5429.1	5571.38	4299.28
111103	17217.7	19425.4	6891.09	7014.25	8495.47	13380.4	12464.7	6424.12	5570.28	7328.11
108332	2882.54	3199.1	3919.16	3868.07	5263.71	4302.09	4039.67	7071.59	5568	9383.55
120675	13247.6	14156.9	9263.82	9112.5	9773.58	11764.9	11713.4	5711.46	5560.08	8620.36
48178	483.54	478.602	3788.08	3591.23	3998.95	874.98	846.943	6749.85	5558.13	7300.56
121319	2017.78	2246.16	6763.2	6503.69	6894.58	1494.08	1558.37	5426.52	5552.38	5924.66
75568	142.187	149.566	6233.27	6279.27	6258.59	127.011	141.277	5694.99	5549.05	6079.25
105840	2494.31	398.635	909.607	1232.13	209.981	8055.12	7544.02	6735.21	5543.85	6434.84
58282	8987.51	7989.49	8159.13	8700.99	10357.7	15705.8	14145.5	5747.53	5543.04	6180.7
80956	6099.08	6662.53	7685.76	7552.65	9394.22	4740	4558.27	6400.19	5538.25	7760.18
124084	3280.17	3158.87	690.916	733.234	641.466	4034.04	4282.03	5761.99	5534.36	5658.39
52539	7722.67	7435.79	7166.48	6888.7	6825.72	11793.9	12387	6141.52	5533.82	5066.4
69061	4299.31	5200.01	3420	3589.31	3921.42	6297.79	4980.25	5645.5	5530	10768.2
110040	2761.53	2609.6	2984.35	3056.63	3471.79	3254.15	2938.8	5306.98	5528.27	4625.62
60004	3887.61	4274.92	6733.45	5207.88	5948.73	2657.45	2566.12	5946.44	5527.9	5681.34
61503	7348.78	6894.44	5114.52	4529.87	5122.88	7554.28	7267.68	6252.67	5520.52	6491.56
55406	3794.75	4363.79	5679.47	4561.6	5523.6	4317.12	4185.2	5898.98	5516.76	5956.91
64644	1559.79	1727.65	6209.14	6336.49	5012.12	2276.78	1768.19	4316.12	5515.99	6216.48
21919	2102.52	2208.73	2801.84	2631.64	2596.58	2345.6	2444.58	4898.09	5514.81	2785.01
2433	945.221	1397.31	981.818	1034.31	533.206	1197.06	1266.46	6162.6	5513.73	940.458
56863	659.882	502.497	11296.9	10238.9	10666.9	784.707	783.844	5901.25	5512.92	5753.87
41428	1256.5	1420.74	4849.2	4128.93	5072.15	1731.09	1622.31	5936.6	5505.44	5659.75
79075	3324.36	3578.95	4613.88	4502.05	4410.63	5301.66	5077.79	6538.28	5503.81	6746.87
54349	389.11	453.191	4695.21	5272.77	5134.9	236.941	250.801	5618.65	5503.02	5874.6
76029	16417.7	18233	7507.68	7471.27	6811.62	15677.2	15931.3	6079.75	5501.34	4994.89
67147	3289.98	3734.92	3859.29	3964.92	3972.05	4081.54	3713.07	4977.6	5494.73	4664.99
103302	2971.3	3146.82	5726.96	5499.84	5175.6	4424.52	4636.16	5241.94	5494.67	5957.4
79495	652.768	468.242	6448.68	5829.52	7441.18	306.991	326.981	5350.76	5490.51	4670.84
105409	4176.81	3952.64	6032.11	5702.01	3657.67	3364.5	3051.07	3078.02	5479.98	4213.39
107078	1769.23	1667.29	4118.79	3302.98	4091.14	2476.58	2415.23	6569.88	5478.06	7054.18
120635	5325.55	5028.41	5603.56	5612.4	3975.13	6516.85	6553.98	4188.19	5470.8	4338.34
44943	13639.5	16329.6	8882.81	8321.26	7469.63	10174.8	10557.4	5221.57	5463.33	3870.56
53818	2159.18	2545.59	1215.87	1488.77	1200.3	1647.7	1316.94	2894.82	5461.64	1854.06
69613	105.701	32.8792	14.1397	13.5793	20.8815	3118.04	3337.08	8789.5	5459.62	21517.8
57488	924.231	843.887	5964.67	6093.1	5482.98	775.303	784.634	5353.3	5456.87	5446.08
28050	1202.88	1281.23	1756.7	1767.82	1844.69	2017.24	1842.42	4916.59	5454.62	3092.89
76010	2548.8	2685.51	6658.91	6575.29	6857.74	2677.32	2436.12	5264.12	5453.78	5517.74
4981	7077.73	6725.81	3717.57	3492.27	3786.57	6968.83	6908.77	3742.12	5452.65	3407.25
60194	6290.86	5847.97	3476.38	2991.24	4561.23	17004.3	16387.4	6069.48	5447.83	5448.96
124158	5245.75	5269.89	5542.52	6224.11	5305.11	4997.25	5542.75	5580.43	5447.57	8660.9
53381	10776.2	10614.4	7889.05	8446.84	9022.63	12755.1	12330.9	5728.81	5447.1	6096.69
31521	850.945	1067.68	7656.78	7656.02	7863.42	700.057	720.894	5396.7	5445.18	4662.43
121801	4872.83	3903.61	4229.72	3690.85	4433.31	6424.32	6202.45	6200.69	5442.99	6621.77
57869	548.848	577.708	4204.1	4946.81	4614.01	559.819	536.941	4967.19	5441.3	6262.19
82356	2575.76	2324.82	4208.86	3662.78	4406.03	6462.74	5092.54	4797.4	5436.44	3291.04
73897	308.736	111.174	429.323	465.445	236.238	9721.58	8694.16	4856.69	5430.93	4591.16
121295	3684.55	4498.14	6286.44	6197.94	6744.86	2582.98	2501.28	5908.31	5426.36	6121.05
110423	4252.1	4524.35	5514.9	5093.65	5001.64	4084.57	3875.49	5035.8	5417.81	5158.33
23415	3867.64	4481.3	8081.68	9181.97	8825.44	15606.1	14732.2	7651.49	5413.91	13905
23154	6268.61	6975.64	5390.78	5049.97	5470.01	6875.18	6310.91	6566.66	5411.96	5416.26
69141	307.114	366.762	5392.46	4825.4	6951.96	270.086	239.405	6331.29	5410.14	6715.91
74123	1199.47	1517.06	9182.1	7907.84	10989.7	384.754	417.992	5479.71	5406.42	4950.91
105288	14.9624	12.5977	1567.62	1796.72	1929.78	47.266	59.1611	5872.37	5400.1	1966.98
44117	1664.41	1870.02	11172	11018.1	10253	951.871	1142.14	4872.44	5396.64	5136.12
74168	1808.4	1898.47	6079.29	6063	5891.01	1432.72	1611.52	5683.23	5392.57	6157.63
55519	333.944	337.668	4564.66	4947.38	3586.27	501.22	463.24	4348.23	5392.05	6083.97
63156	12181.9	12199.9	6168.64	5604.04	5990.26	11195	10506.2	6432.19	5390.89	6844.8
71399	1262.68	601.632	1601.29	1727.38	1588.61	3951.48	4186.49	5426.44	5389.37	5067.46
120475	2597.02	2742.18	10181.5	11234.3	8406.45	1997.91	2163.23	6131.13	5387.68	5908.86
78158	2593.63	2851.39	7295.34	6373.02	6781.99	2426.36	2565.92	6447.9	5385.04	6555.05
60349	4000.49	4536.47	4776.52	4880.68	4872.72	5007.63	4941	6589.26	5383.21	7209.87
79225	12916.9	12737.8	6378.45	5876.26	6431.71	11264.6	11482.1	6176.94	5377.13	5893.33
32204	56.2131	36.3397	4078.73	3122.7	3718.37	83.8397	71.3603	6239.15	5376.03	8473.75
81576	11408.6	11752.6	8840.11	7163.39	9716.5	5794.55	6027.31	6242.08	5374.82	5451.13
80825	16843.5	19832.7	8220.39	9891.48	8619.06	6443.08	6703.82	5888.38	5371.14	6416.12
77570	2890.4	2875.49	6716.69	6572	6574.5	2964.32	2550.43	5834.19	5369.21	7239.48
66154	587.327	612.23	2732.32	2459.91	2671.57	501.688	572.036	6079.26	5367.57	6597.5
54564	774.288	927.108	2442.56	2416.53	2403.66	540.235	558.716	6405.1	5365.88	8470.43
81855	3918.06	4300.1	4436.59	3916.77	4580.31	2374.5	2447.03	4718.81	5355.99	3139.72
60729	547.494	486.021	6886.49	6820.86	7803.63	686.73	642.622	6031.47	5351.4	6774.51
55341	9517.4	11517.3	6985.55	6930.5	6766.09	5991.57	6101.32	5160.99	5329.47	6830.3
120618	9616.83	10427.5	5606.55	5497.29	6340.43	8765.92	8476.37	6005.44	5328.14	6176.8
121011	472.128	555.353	6091.97	6421.26	6688.13	353.148	323.481	5279.3	5325.68	5458.08
120969	2903.43	3235.72	2871.2	2448.76	3757.11	3502.49	3161.89	5246.82	5325.27	4651.79
109040	9138.03	10982.4	4386.27	3786.41	4096.58	8454.87	8750.86	5424.38	5321.08	4154.75
106617	361.294	401.183	4705.99	5865.1	5069.25	363.984	353.018	5062.3	5320.75	5015.07
103498	919.921	1034.07	1053.79	2266.21	1420.73	625.877	718.271	1825.7	5314.53	726.216
21342	6750.58	6635.56	4897.66	4822.87	4883.91	6072.73	6037.98	5147.05	5311.64	5215.07
80592	1906.36	2397.14	4939.04	4362.22	4667.85	2124.57	1782.97	4866.23	5301.28	4875.32
104911	2274.95	3387.95	5663.25	6347.72	5245.2	796.095	820.319	6034.21	5296.35	4327.76
120312	12807.2	1296.99	21791.8	21782.9	18519.7	3666.18	5142.2	1524	5294.8	2009.03
119721	2606.06	3231.91	5380.39	4760.58	5329.13	2264.54	1903.73	6313.66	5289.08	6223.26
63159	10066.8	9940.8	5688.86	5533.35	3990.49	9820.98	9216.91	3437.14	5283.02	5894.44
54244	5064.03	6502.13	3502.9	3447.21	4170.69	3265.97	3230.32	4932	5282.64	4368.25
76013	2243.19	2559.79	9206.04	8452.44	9013.83	821.916	885.557	4827.23	5281.12	6088.6
110658	5567.68	4005.79	4989.7	4949.48	4401.22	7542.61	7749.84	5298.34	5281.09	4275.52
75045	2328.46	2563.97	4227.47	4345.46	4055.46	1964.27	1909.64	5149.36	5275.88	4110.32
74635	432.992	509.969	5582.75	5545.95	6333.14	213.997	230.348	5086.55	5274.41	5363.27
52050	1279.77	1067.92	4601.52	4958.36	6149.48	1163.15	1234.97	5207.16	5270.93	5556.53
61153	779.495	767.658	3172.57	3354.72	2954.74	1211.83	1219.47	4822.28	5269.55	5267.94
110570	8489.88	9797.06	8039.9	7720.29	7759.36	5821.58	5800.5	4965.19	5261.26	4934.75
73837	6308.11	6384.89	7314.35	6858.94	7819.19	4614.15	4393.69	6017.25	5256.22	6596.5
121359	10852.9	10305.5	7212.13	7358.59	6735.03	8199.34	8375.78	5054.54	5255.61	4707.07
52021	740.686	968.186	6122.48	4506.11	5951.22	791.931	749.032	5484.86	5252.05	4949.57
108451	5755.23	6109.86	4618.61	3457.67	4167.91	6047.31	5747.28	5554.21	5251.86	4773.67
52267	4266.16	4821.64	6757.54	5954.06	6249.83	3285.14	2764.18	5340.51	5250.49	5755.17
71563	20475.7	20595.7	6369.11	5678.77	5119.76	20666	19557.8	6092.64	5240.26	4208.67
67639	7502.76	6804.35	3952.3	4040.76	4140.99	14470	13898.4	5692.75	5239.5	7415.94
76960	4547.23	4785.5	5088.57	5754.9	5714.82	4374.44	3651.8	5040.62	5232.39	5501.77
66023	2325.7	3070.22	2102.65	1941.89	2233.7	2377.44	2042.34	4313.94	5227.55	2249.68
62835	5756.61	5926.4	4029.79	4103.79	4662.78	6307.84	5422.47	4556.59	5221.89	3544.98
70875	7294.34	7858.73	4903.26	4762.21	4256.21	8177.22	7510.64	4563.52	5217.71	5079.51
51806	3686.84	3367.09	5237.66	4807.69	5414.36	3021.12	2769.33	5915.25	5216.05	7555.62
47971	12056.4	14394.8	7641.17	6530.79	9053.06	7005.24	6798.33	5889.12	5215.15	4766.22
82153	9904.15	10975.6	8404.04	7199.23	8163.74	5325	4300.95	5539.14	5212.72	6510.65
3856	7362.83	8950.49	8591.67	8269.32	7344.23	6273.29	5791.47	4004.78	5211.97	4235.15
3779	3842.92	3735.27	7683.75	7266.1	8215.39	3438.12	3284.31	6166.4	5209.75	4742.02
123185	14529.1	14732.1	4198.89	3555.11	3863.18	19971.3	18627.1	6826.24	5205.76	6764.52
50160	2908.64	3482.09	6387.65	6792.19	7157.49	2987.45	3318.73	5244.82	5204.81	6223.89
102744	1767.79	1830.76	6092.47	6150.57	3900.97	1381.84	1119.96	3744.7	5188.05	5579.62
119664	8412.67	10522.1	6053.83	6244.36	6098.2	6589.39	5641.73	5719.01	5187.94	4806.31
3653	1852.11	2217.03	3221.14	3068.54	3240.36	1618.98	1581.27	4971.58	5185.09	4252.52
52012	13537.5	14543.6	9938.05	10011.6	8536.84	5160.19	5576.22	5664.35	5183.76	5476.4
120394	577.369	684.155	4526.99	4293.7	4563.29	570.373	589.308	4809.19	5182.55	6048.74
122396	5291.64	5179.29	5111.11	5220.45	5772.04	5580.72	5308.55	6046.52	5178.74	5401.74
58897	7859.3	7947.51	6330.78	6125.81	5981.08	7745.65	7528.69	5762.1	5166.69	4884.6
74782	243.407	265.854	2779.81	2779.12	2925.8	314.573	317.158	5456.16	5166.02	4548.78
21425	5873.34	5861.21	5153.25	4359.6	5433.33	3960.24	3989.12	5893.95	5159.46	5733.42
47635	2553.03	3380.71	10491.2	10507.1	10576.1	1996.69	1989.56	5389.05	5156.52	5576.5
52537	4384.23	5380.39	7386.39	7125.21	5908.08	3881.8	3751.76	4488.02	5151.8	4711.69
106330	359.164	200.987	10664.7	12269.6	11798.8	492.718	430.803	5431.55	5151.71	4438.94
77330	7960.74	8425.95	5497.36	5906.1	5729.01	4719.59	4809.33	5165.17	5150.34	5179.51
81348	158.566	202.634	5346.38	5175.27	5348.01	116.339	108.864	5646.68	5149.21	4740.87
58960	3307.17	3800.15	5896.61	5541.54	5565.53	2511.69	2279.74	6037.12	5147.76	5776.08
50536	7079.87	7703.47	4785.09	5076.43	5452.99	5001.29	5820.73	5415.43	5145.93	4883.03
120485	2752.05	2615.91	3187.46	3207.17	3652.78	4218.89	3790.76	5685.49	5145.44	5808.03
68022	3091.91	3892.67	1717.48	1705.76	1697.81	12705.8	12141.2	5336.41	5145.17	7085.19
76141	359.195	382.716	5577.05	4923.89	5371.48	396.181	506.847	5008.19	5142.01	3562.24
61692	4026.11	4296.52	4019.53	3321.45	4181.48	5346.86	4716.68	5117.63	5141.9	5582.14
81093	653.544	777.138	4092.42	4063.62	3984.44	703.605	686.513	5143.71	5134.87	4440.5
44214	3693.03	2841.66	7104.31	8484.61	5180.76	4254.61	4045.86	4376.55	5134.86	4118.67
74449	4802.22	5065.77	4715.49	4476.19	4853.87	4958.07	4595.58	5954.97	5131.25	5834.47
70266	198.43	245.664	5267.09	5488.9	5941.18	107.455	94.3871	5416.86	5127.6	5454.22
44230	4573.37	4451.7	3567.29	3944.87	2612.45	5848.9	4677.01	5468.38	5122.5	7833.2
112463	7960.25	7625.59	7107.96	6859.15	8435.02	6887.89	6164.31	5734.81	5119.97	5697.48
120980	665.788	707.67	958.719	1039.24	798.816	1937.81	2958.74	5019.32	5113.28	3356.24
123827	1804.31	1004.73	10936.1	10570.7	9031.1	5144.65	4927.72	4763.28	5107.57	7043.94
79174	6481.82	6108.52	6212.41	5407.9	6566	5253.51	5030.13	5650.52	5104.99	6857.78
64261	8581.23	9962.22	6848.44	6589	6539.9	5876.38	5272.9	4712	5103.55	4285.05
104334	320.587	434.743	2398.65	2615.73	2588.5	643.37	551.647	4550.36	5102.09	3278.5
62351	4784.33	4620.08	6550.17	7110.48	6920.05	3741.1	3574.92	5720.35	5101.39	5713.95
34112	1958.39	1697.34	2289.58	2333	2799.01	3679.59	2845.01	4911.92	5098.45	4318.01
76037	3568.67	3484.46	4696.77	4299.6	4670.52	4888.11	4631.26	5433	5090.32	4815.97
56687	37.5699	25.697	55.5016	56.7144	15.8582	5222.78	4772.14	4567.83	5078.94	1351.27
102458	6852.5	6457.53	5176.85	5562.6	5323.54	6878.75	6136.59	5798.96	5072.77	5185.29
75383	3625.17	4542.59	3985.65	3297.54	2559.24	4078.73	3822.62	5331.73	5071.95	3437.25
78958	1736.78	2069.43	4693.62	4517.65	4577.92	1871	1917.43	5868.15	5068.07	4627.71
123797	7467.29	4063	1687.6	2041.33	3110.83	14794.8	14338.2	4034.62	5064.6	7937.21
82141	2347.02	2080.47	10026.2	11145.1	7644.43	5591.88	5449.54	5669.33	5062.69	4762.81
110948	2390.53	2590.85	4483.22	4829.89	4990.91	2021.11	1844.87	5097.83	5062.18	3718.77
62003	11670.2	13006	8656.83	9629.83	9115.88	8932.77	10021.6	5322.24	5060.6	4680.34
63272	1698.85	1803.14	1825.12	2349.45	1999.8	2464.21	2481.42	5538.29	5059.55	3213.96
108639	11140.3	11720.6	6621.01	7233.45	7660.24	6368.53	7072.64	5363	5059.16	6462.48
123611	960.103	963.692	2032.87	1822.54	2058.6	3907.6	3118.56	6450.28	5056.22	7183.43
44878	3568.35	5180.3	3222.4	2877.67	3491.05	4629.34	4604.46	5778.6	5055.47	4863.89
74517	8411.87	7883.74	6388.84	6486.39	6911.14	7916.87	6641.18	5736.41	5054	6907.21
66966	978.873	1126.69	6719.03	6391.69	6500.13	897.544	848.141	5359.43	5047.89	5694.17
123293	13279.1	15116.3	1297.14	1261.64	869.622	15651.3	15002.6	6408.34	5046.95	7898.26
2508	5623.92	5337.92	5352.94	5333.88	5687.12	4857.84	4246.35	6063.39	5043.55	6722.78
68479	9835.38	8819.2	5516.61	4738.53	5165.61	10523.7	10736.5	4976.36	5038.87	6261.77
62537	6152.34	6993.7	3396.35	3641.05	3927.22	7795.7	6763.5	5047.71	5038.44	4552.36
73574	2602.63	2777.98	4720.11	4595.59	4522.82	2261.16	2308.68	5265.77	5033.41	5115.51
120897	6281.62	6821.62	7794.53	7580.08	8358.18	4784.54	4874.45	5331.38	5029.49	5834.62
4308	4750.04	4321.81	5715.85	5296.21	5650.67	4732.85	5133.98	5215.83	5027.41	6529.51
121080	8968.94	10106.3	6014.89	6236.97	5557.5	8119.8	9166.33	5161.44	5024.66	4967.37
81097	1550.13	1832.34	1466.89	1651.25	1222.21	3298.63	2681.31	3479.61	5022.98	1849.87
120125	3967.68	4172.66	5730.59	5820.31	6063.21	4682.86	4157.14	5501.76	5019.33	5413.23
56631	737.913	1054.89	6959.78	7628.04	7867.48	522.329	598.031	5470.81	5016.31	6520.4
103312	6606.66	5886.1	6269.82	5970.92	6001.05	5340.73	5671.19	5744.86	5015.92	5952.04
105701	1252.68	1427.38	1671.21	2109.82	2001.68	1797.06	2038.29	7069.75	5013.78	3620.2
52334	2504.89	2607.36	4170.78	4255.98	4560.65	2326.72	2231.28	6015.72	5011.46	6938.17
74026	1663.54	1614.17	3207.78	2602.1	3062.85	2378.73	2205.54	4960.88	5011.21	3726.07
5371	1767.62	1494.26	3681.58	3285.05	4017.51	2498.33	2529.11	5493.06	5002.85	4995.46
120698	7717.84	8102.4	5257.06	5316.5	6815.93	7805.26	7393.21	5055.32	4994.81	5287.3
77685	8053.61	9129.95	6917.71	6558.59	6442.66	6521.35	6608.77	5822.78	4991.1	5885.79
4069	3299.15	3584.16	4555.24	3900.3	4883.68	4586.51	4087.59	4392.62	4990.4	5419.95
102960	1289.32	1016.98	6452.1	5405.08	6723.92	4821.9	3761.09	5108.57	4983.06	4501.33
79381	4518.18	4967.11	3622.2	3446.4	3746.42	5911.22	5751.67	5444.17	4981.74	4824.25
80403	11062.7	11819.4	5938.74	5294.3	6311.84	9201.33	8427.88	5855.87	4979.39	6868.02
71119	7416.12	9150.45	4439.34	3960.87	4739.8	4203.78	4033.68	4622.9	4976.9	4088.92
120124	14418.7	14823.6	17597.7	16851.4	15655.2	4680.46	4542.85	4974.81	4972.81	7162.78
25947	11920.9	12336	4422.2	3968.96	4144.99	13372.5	13053.7	4058.1	4968.55	3435.46
109123	694.127	809.276	4465.31	4403.66	4906.57	686.544	667.976	4433.57	4967.94	4138.19
81517	3038.88	3819.47	6663.37	6357.66	6915.81	2459.77	2578.96	5016.06	4964.92	5358.36
27085	74.9587	104.887	2639.8	2404.73	3229.6	93.5472	79.2346	5406.49	4964.6	6437.83
23420	333.545	320.548	5053.15	5496.8	4619.53	303.076	326.027	4215.27	4962.08	4029.85
4726	4646.39	3530.6	6114.25	6794.89	6566.34	8760.93	7687.47	5173.95	4961	5634.75
21327	73.8171	66.3892	4804.62	5010.14	3681.95	87.0094	88.0643	3657.99	4949.01	5000.69
124278	3907.83	3944.09	5684.71	6306.06	6614.75	2964	2652.32	4812.8	4941.42	6167.7
54670	5915.04	6471.34	4048.33	4027.98	4267.11	6460.66	6261.49	4525.74	4941.37	4504.18
22633	120.894	118.718	6031.43	5535.71	6069.89	135.602	156.033	4410.19	4937.93	7034.84
75210	7452.12	8761.23	7019.59	6106.04	6443.21	5782.78	6071.35	4810.25	4931.84	5067.26
105968	31.1467	37.8734	2205.24	2404.14	1711.84	56.6051	53.5064	2868.57	4930.24	5430.49
80538	1125.56	1101.81	4324.09	3685.07	4408.27	1081.72	1029.93	5428.69	4929.62	5749.13
76543	4082.69	4835.01	8007.51	7147.35	7450.09	3788.4	3351.06	5331.01	4926.25	5609.81
57527	1374.37	1874.14	1776.75	1257.22	1518.99	4285.41	4500.51	4809.37	4924.06	9744.67
43664	868.594	749.835	3926.85	3645.28	2918.72	1753.66	1699.86	5925.9	4919.31	6202.03
81859	1233.77	1228.19	4787.64	4301.77	4612.79	1513.33	1509.5	5636.32	4919.25	5092.24
103506	533.02	549.563	3335.99	2854.34	3678.83	672.53	692.003	4777.83	4910.36	5721.73
21606	4906.91	4425.69	5259.6	6186.56	5096.92	3259.5	3562.48	4403.31	4909.12	4574.23
68492	6279.01	7454.84	6860.24	6196.22	7041.84	4991.72	4645.9	4659.1	4908.2	5932.71
123124	6225.49	7351.69	8086.5	8067.47	9441.15	3806.9	3293.36	4774.22	4906.22	4365.81
120524	368.028	391.477	2429.82	2522.37	2763.26	399.617	392.18	4721.03	4904.53	2950.84
23090	75.1181	32.8757	478.393	444.209	442.273	238.771	210.933	4932.54	4902.04	4197.64
109394	120.052	180.583	274.331	274.11	260.918	286.824	353.301	4705.41	4901.49	1228.75
53254	184.364	178.359	7994.06	8813.59	7263.5	105.886	113.266	4752.89	4899.77	6920.19
55381	58.3797	68.3896	3542.9	4013.49	4036.98	62.0367	59.471	3922.6	4898	4746.52
75854	10167.5	11833.4	18461.3	18501.3	17513.6	2162.67	2571.84	4797.52	4897.68	3622.77
40053	335.192	456.34	6084.49	5558.07	5582.34	199.794	193.29	4419.46	4897.25	5343.37
27649	1235.47	1272.98	10832.3	11049.5	13282.2	1191.55	1491.9	4657.01	4895.87	5350.34
49522	2215.03	2530.53	5372.9	6616.12	5783.06	1618.45	1767.76	5009.94	4890.89	4668.34
121051	6445.78	6005.47	7190.64	6706.95	6776.19	5533.77	5274.27	4912.43	4888.96	6511.86
22221	4224.75	3343.08	3701.89	4378.98	3233.45	5857.63	4767.95	3498.43	4887.85	3133.03
79166	770.57	966.251	5974.75	7832.37	6473.8	406.617	423.437	5602.5	4886.1	4240.15
75965	8790.59	8061.55	4952.56	4495.99	5395.07	9994.89	10075.5	5948.82	4885.17	5125.48
120799	4870.51	5371.26	8670.02	9066.13	9628.64	1571.99	1434.06	5313.29	4884.26	4564.79
119658	4518.69	4456.98	5792.03	5370.51	5261.31	3925.92	4495.87	4862.99	4884.1	5039.52
104785	4492.59	4620.13	6466.73	5689.97	6567.13	5809.19	5416.29	4842.62	4883.48	6815.04
63442	4480.49	5084.79	5266.99	4662.7	4223.9	4656.36	4541.05	4204.09	4878.84	5269.59
110620	1550	1417.49	3500.39	3645.47	4285.91	801.907	752.995	4815.64	4877.37	6129.06
77591	6111.02	5687.37	3932.57	4253.16	4771.76	7332.77	6971.9	5264.99	4874.93	5214.58
72383	3009.56	3499.69	9114.06	8334.39	8723.9	2157.98	2292.3	5791.87	4873.81	4166.16
23146	4490.64	1995.61	4128.82	4875.72	3579.63	6090.53	5566.51	5611.97	4869.79	4237.6
119638	2267	1444.72	4957.14	5122.15	4151.7	3532.37	3262.66	4934.79	4868.74	7951.49
121652	10021.1	10729.6	4450.49	5133.71	4890.19	10500.7	11796	5189.6	4868.38	4756.7
64925	2801.1	3120.07	8891.02	9378.76	8487.53	1773.81	1630.19	5761.09	4868.08	8469.83
77795	7651.31	8644.82	9119.36	7762.34	8375.89	6410.73	6018.89	5384.76	4863.53	5037.04
69502	6311.33	5739.43	4417.41	4514.95	4802.77	7027.15	7185.89	6025.86	4859.28	6349.21
104573	1268.12	1356.97	4118.4	3940.61	2796.03	1274.26	1161.25	3456.77	4857.7	4835.93
44704	5422.5	6114.23	5027.25	5366.19	6093.7	3468.24	3100.22	5300.69	4852.89	6094.37
81593	4779.07	6360.74	5603.79	5865.58	6124.24	1629.76	1662.9	5162.68	4849.25	3529.83
60564	5469.24	6906.64	3845.36	3718.53	4632.01	3364.87	3321.27	5776.64	4848.52	6693.76
122013	4777.17	886.393	2807.43	2429.96	2176.51	23264	22582	5821.53	4843.51	4584
121082	1060.73	926.429	2898.66	2867.21	2950.23	880.904	982.129	4515.6	4840.02	2968.41
68107	1212.81	1290.3	2330.85	3066.56	3110.35	1119.7	1083.59	5394.18	4839.64	4741.36
78373	16531.6	15670.9	4656.2	4992.04	5022.9	21702.2	21149.4	5398.83	4838.14	4855.69
22689	1538.95	1425.19	2786.54	2607.13	3640.91	2229.75	1863.62	5163.24	4833	6339.8
61677	1939.77	2135.95	4969.37	5334.28	5620.28	2716.05	2474.56	4849.53	4832.76	6153.68
120311	397.239	65.589	1415.73	1610.69	814.484	603.68	682.264	4164.22	4832.08	2922.81
79850	7069.18	7553.17	4600.07	4838.72	4917.4	5956.2	6115.12	5232.26	4831.67	4493.4
75258	3200.71	3465.01	5688.36	4965	5495.68	2414.92	2538.62	4565.21	4831.66	3909.01
69211	2573.73	2862.53	3200.25	3378.54	3646.61	2630.28	2894.93	5180.81	4830.06	5021.9
123831	10294	10253.7	5431.73	5187.28	6046.34	7576.87	7321.62	5450.57	4826.96	4577.76
71689	1468.55	1644.15	4497.21	4359.27	4921.63	1542.78	1334.67	5292.27	4824.69	5178.82
121837	1574.98	1289.28	3086.92	3069.31	2826.25	1847.44	1672.89	4723.15	4820.27	5293.04
78873	946.706	1138.54	3655.05	4370.87	4216.28	984.58	868.001	5386.42	4817.2	5233.38
53848	8109.54	8370.54	5980.02	5615.24	6105.3	6073.49	5471.42	5111.88	4816.21	5122.92
51697	5980.91	6771.33	5611.03	5374.02	6248.64	4702.23	4751.94	5376.04	4813.52	5730.43
75434	6584.78	6275.45	6468.68	6140.5	5362.45	7926.98	7177.96	4244.87	4812.55	6511.22
59302	6974.38	7945.72	5332.04	4990.63	5672.62	7702.8	6517.6	5380.92	4810.74	5187.95
53868	281.932	300.165	83.5065	87.8079	65.0949	296.874	311.176	5187.02	4810.66	1238.23
107402	1689.91	1541.98	2904.29	2812.84	1653.96	2627.95	2455.94	2559.28	4803.78	3862.16
122903	101.105	120.062	3469.21	3626.16	3369.37	129.283	109.588	4669.93	4803.14	3652.86
73823	733.906	1018.65	7132.64	7229.21	8156.31	510.202	558.789	4754.45	4802.22	4241.22
102920	2553.72	3355.04	5122.56	4579.31	5470.32	1981.13	1823.25	4410.11	4791.18	3116.52
109523	13626.4	16184.6	6469.94	5710.92	7048.59	12017.1	10629.9	5431.01	4790.85	5448.59
120012	1739.02	1496.27	2817.82	4642.01	2163.25	1784.81	1563.33	1715.46	4790.76	3654.07
123758	442.706	370.044	1454.24	1588.71	1044.28	871.072	933.673	3576.61	4785.06	2796.6
121550	811.766	962.908	7925.85	10070.7	10086.4	407.446	339.668	6000.61	4782.77	7129.26
62985	1017.45	901.1	2685.59	2826.8	2884.43	1979.03	2090.25	3920.48	4781.33	2543.01
66913	13864.9	16076.8	6416.72	6144.59	6355.39	10822.5	10926.4	5393.94	4778.53	5161.69
119600	406.789	456.747	5536.53	5467.29	5839.69	340.559	328.262	5410.11	4777.89	7242.72
107796	3237.29	2607.95	2838.67	2584.4	2789.54	8700.61	7333.27	4638.34	4777.88	4093.46
74156	140.965	159.724	194.936	165.893	206.973	60.0309	59.821	4989.94	4777.42	844.064
56077	10199.1	8316.04	11554.2	10448.5	12305.7	12734.5	12074.2	6480.47	4774.79	8059.06
21170	570.692	470.745	5508.01	5687.14	6348.81	628.708	511.974	5428.22	4774.57	5430.52
59168	6127.31	6890.66	5207.52	4308.96	5047.78	5468.86	5766.73	4971.41	4774.32	4678.9
59665	3919.68	4033.22	5723.23	5272.11	5685.56	12511.3	12631.7	5463.1	4772.83	4271.55
21957	738.343	1117.85	6604.21	6116.26	5741.44	865.275	839.217	5342.75	4769.41	6298.09
106531	247.522	289.188	3850.98	3896.59	3646.76	380.156	430.003	5225.29	4767.73	5036.37
56864	1370.81	1767.86	4822.44	4846.87	5082.58	1137.09	1336.64	5265.45	4767.54	5628.68
53567	2270.37	2309.73	4342.01	4240.09	4259.6	2754.95	2637.59	4534.77	4764.14	5538.44
54694	19.8053	17.0517	266.129	246.939	253.148	29.153	24.6732	4114.46	4763.15	1940.6
4454	338.085	520.239	1399.52	1354.29	2551.23	320.625	456.296	2281.18	4762.76	1622.77
81599	1803.79	1388.13	2796.17	2467.52	3055.08	2502.08	1910.6	5252.32	4760.04	5642.38
48852	3287.31	2674.94	4421.17	4366.26	4578.51	4848.92	4759.81	5533.33	4757.02	6338.64
22072	7113.44	5890.48	4882.04	4419.19	4734.48	7346.83	6925.29	4852.98	4751.97	5168.01
67035	2999.18	2247.26	6446.3	5548.91	5579.49	11522.7	10890.2	5609.23	4751.48	7370.22
61382	3273.53	3896.12	3746.69	3236.97	3908.93	3422.85	2677.52	4562.35	4748.71	4068.11
123183	1746.76	1958.09	6459.2	6323.18	6642.71	1814.12	1828.52	5633.7	4748	6432.4
82133	3508.94	2946.79	3010.17	2827.61	3140.07	5325.36	5758.74	5555.11	4744.55	5378.65
107850	1222.99	1534.42	2900.32	4399.21	3097.8	459.946	495.97	5669.88	4742.74	3658.34
26019	1451.17	1777.39	4327.16	4453.67	4584.33	1264.34	1256.89	4471.97	4741.42	4172.4
78582	981.352	858.336	1849.67	2026.72	2353.85	2170.99	1976.56	5526.3	4740.89	3911.79
66541	2461.95	2569.41	3009.24	2546.23	2948.31	3483.54	3152.13	4339.65	4738.09	4546.46
112190	5266.55	5220.16	4620.45	4547.23	5025.58	4522.98	4284.87	5253	4738.08	4402.62
103149	4372.47	1160.68	9793.95	8527.37	7299.02	14077.4	14246.4	4998.32	4735.2	6637.03
49038	330.691	380.194	4621.89	4479.43	5502.31	354.017	283.57	4523.73	4735.05	5208.82
21279	3347.28	3647.48	3553.04	4111.18	4246.84	3350.29	3208.86	4934.73	4731.74	4064.03
121656	3196.32	3432.88	4484.42	4495.54	4885.01	2613.56	2478.26	4775.36	4731.64	4364.92
78988	7330.35	7376.01	4772.38	4336.53	5117.38	8662.33	8195.22	5575.44	4727.18	5962.55
21215	1612.05	1840.18	4709.59	4039.78	4498.8	1119.43	1087.11	4559.49	4726.19	4737.29
121989	2386.42	1843.1	2716.36	2921.35	3711.06	4033.98	3608.54	3525.99	4725.38	2800.27
63419	191.743	192.138	4447.26	4130.79	4763.87	188.574	197.33	4466.39	4725.1	5522.34
67026	285.852	101.492	500.375	701.984	536.73	1264.21	1096.18	5479.06	4723.98	8967.61
112538	18.3638	23.4236	36.584	53.6785	47.8889	148.614	112.426	6450.34	4720.61	5227.64
124031	7539.19	7574.1	4599.43	4554.68	4293.79	7532.86	8210.1	4497.96	4720.52	4899.36
74997	2641.16	3070.03	3699.03	3274.05	4010.52	2324.56	2216.92	5156.25	4717.69	5183.71
110882	2833.26	3488.58	6834.29	5616.04	5747.62	2235.31	2391.52	4603.97	4717.42	3857.61
122385	6458.11	7570.3	7104.53	6820.71	7229.73	5231.91	5644.06	5821.75	4712.09	5641.86
57208	1700.57	1720.77	5242.27	5280.29	5032.69	1141.35	990.443	4664.52	4710.42	3255.02
121546	3620.53	4401.88	4001.67	4275.36	4461.82	2677.03	2506.48	4661.02	4709.18	6178.94
55575	6412.53	7938.4	4572.8	3540.02	3197.98	5932.06	5910.9	5590.15	4708.15	4454.36
66432	170.529	171.1	347.214	355.137	283.702	152.064	186.187	4793.65	4705.87	3342.25
80775	3849.09	4224.37	5768.95	5613.56	5595.81	3515.6	4034.56	5189.81	4705.14	6506.83
32261	200.405	178.447	2599.55	2639.2	2380.68	206.737	223.715	4261.77	4703.12	4581.56
121158	6089.13	6870.88	8763.24	6939.58	7995.64	4631.53	4016.05	4913.74	4702.85	5385.84
5227	17300.8	17552.1	6249.56	5561.7	6753.07	10601.1	11306.9	5526.13	4702.2	6750.73
54144	4156.17	2831.36	2846.24	3428.99	2353.77	8498.7	7279.66	5163.15	4702.16	7889.43
61804	4581.36	3818.31	3578.51	3997.02	3792.43	3449.12	3726.4	4444.96	4696.86	4250.83
52463	2377.3	2875.82	2712.05	2702.15	1788.23	1932.7	2098.43	4668.01	4690.59	1444.07
112441	3633.36	3880.27	5259.48	4960.13	5604.91	3649.28	3118.14	6100.82	4687.8	6253.52
120272	4184.72	2903.92	1808.27	1670.27	1372.64	6316.56	6407.4	3903.44	4684.81	3981
56789	6114.61	6056.09	6324.63	5921.89	6624.63	4364.53	4930.21	5413.43	4679.32	5351.79
73937	433.428	310.586	2461.55	2083.95	2782.23	444.498	425.375	4832.78	4674.08	4320.97
21412	1539.3	447.792	1337.37	1410.07	2045.67	12076.3	9300.63	5426.96	4671.28	7660.93
52829	3094.96	3752.43	3387.24	3324.04	3735.77	3769.16	3639.46	5570.61	4670.41	5092.1
121942	1310.48	1964.44	3111.31	3127.93	2878.66	1985.1	1942.29	4947.82	4663.13	4593.25
120143	220.027	213.901	2656.92	2222.18	2439.96	331.071	315.326	3646.07	4660.03	3788.62
22129	23983.8	28414.7	11342.1	10630.6	11198.9	1521.89	1763.05	4096.88	4655.33	4685.9
70934	29.1935	22.6398	24.9403	28.1221	12.7104	4865.5	5226.77	7812.59	4651.62	7665.51
76845	7156.77	8207.82	6604.87	5927.43	6228.27	6074.96	5931.36	5353.54	4651.51	4635.84
54335	17068.6	18270.4	6713.87	5942.09	6649.11	12404.6	12546.5	5185.78	4649.83	3830.72
76905	4578.08	4223.66	4726.69	4217.2	4666.66	7349.24	7349.25	5355.61	4649.22	5099.8
121068	5580.33	4338.25	3723.52	2878.67	2845.12	6547.47	6542.46	4434.17	4648.68	3743.91
82001	3065.79	3490.36	4018.18	3780.69	4051.23	3283.39	3548.51	4704.48	4646.01	4743.88
110420	6536.53	8152	5767.2	5524.65	5757.39	5673.96	6975.96	4758.72	4643.04	4108.64
123408	1160.91	1321.68	5123.87	4679.37	4765.94	1086.29	1058.71	4750.8	4641.55	6120.81
121993	11258.8	12042.2	7339.21	8106.86	6111.41	9900.29	9280.33	4064.02	4640.19	4030.2
121670	4117.15	4045.93	4479.74	4086.85	4169.58	8476.87	8415.61	4793.88	4639.07	4503.66
67982	17968.4	20565.9	7906.06	8034.53	7277.75	5850.21	6038.92	5427.85	4637.1	4315.7
74476	62.6629	84.608	1646.97	1583.95	2128.44	40.31	39.263	5169.31	4636.06	5208.5
81105	3234.18	3370.54	8239.81	7211.14	7656.21	2766.42	2879.98	5574.71	4635.2	5737.09
76620	835.032	1632.56	814.204	782.95	1183.05	1389.55	1179.17	4276.04	4632.9	2365.52
42825	326.496	314.163	1971.88	2845.7	960.641	490.96	444.051	1796.61	4632.03	3876.87
120952	57.7865	93.4572	9643.98	8445.71	9494.96	24.1324	21.4357	4602.73	4629.69	6807.89
2489	1232.95	111.226	278.798	259.632	283.001	8432.5	6814	5533.24	4628.65	18799.3
55668	5301.92	5038.52	3410.79	2185.6	2475.5	2705.61	2639.42	3870.35	4627.16	4014.79
4040	1668.84	1428.17	3484.21	3085.1	2756.45	1936.65	2078.73	3319.68	4620.44	4499.3
79119	9602.74	10050	7633.17	7704.24	8206.57	6869.48	6156.93	4291.61	4618.21	4861.82
56141	2476.79	3403.04	1703.66	1810	1919.48	5689.87	6166.06	4747.54	4617.56	5343.06
60634	4047.65	4569.26	5494.51	5550.28	5801.5	3064.81	3018.69	4540.39	4617.19	4354.59
69287	683.361	751.14	6374.6	6296.36	6475.36	317.546	315.006	4801.11	4616.62	8238.34
56408	1703.75	1867.93	4362.47	4108.03	3009.62	1600.16	1440.86	2994.4	4614.87	3980.76
5871	6959.27	7353.38	4659.21	4444.01	4410.89	9523.45	10134.7	4268.34	4601.35	4370.71
75672	7247.27	7100.74	5956.46	5190.93	6426.87	5794.98	5950.43	4764.25	4596.84	4132.5
122584	6376.42	5933.19	3414.38	3723	4742.7	6382.09	5764.44	5536.48	4592.23	6659.02
81700	3640.22	2932.47	5958.76	5733.43	5970.87	4531.71	4621.74	4592.85	4591.52	5444.13
105423	1867.9	2356.04	2652.87	2504.9	2788.15	2662.03	2643.43	3624.96	4589.17	4601
73933	44.5805	64.9869	5023.92	4976.33	5417.68	43.0204	33.4712	5153.72	4588.62	4649.97
77974	3629.55	4005.52	3806.26	3809.73	3950.96	2749.84	2515.27	4062.8	4588.29	3306.85
122593	354.557	457.658	4100.72	4301.36	4329.35	271.141	242.518	4790.94	4584.49	4177.51
40199	5831.3	5958.91	2961.5	3477.97	3341.98	6976.43	6629.02	4975.4	4581.36	4504.89
82150	4192.71	3744.36	5659.18	6205.64	6449.51	3295.29	3051.25	4716.59	4572.25	5853.33
76954	9125.85	7313.17	4783.84	4913.16	5285.59	10003.1	9338.92	4821.83	4571.3	5239
124117	5529.73	6244.2	4733.61	4429.39	4401.85	7905.03	7176.38	4630.06	4570.13	5243.75
54616	2132.97	2567.89	3227.24	3401.03	2279.19	689.292	876.917	2639.8	4568	442.126
123780	6965.58	7808.09	5347.18	4462.87	5161.94	6017.45	5904.48	4809.98	4567.18	4889.46
48438	872.292	688.377	3478.65	3976.6	3397.59	1059.34	1160.83	4406.62	4561.6	3813.42
77441	167.027	164.33	4186.84	4378.26	1866.37	115.601	110.828	2233.62	4559.42	3983.54
123279	4184.28	3889.46	3432.63	2936.19	3579.35	10886.8	11744.6	5021.44	4549.7	4149.27
121292	131.431	165.191	7650.74	7495.74	7309.9	92.6543	79.7047	5001.25	4547.18	5425.66
103303	1980.66	1780.28	3084.74	2739.18	3138.1	2593.97	2554.06	4454.47	4546.51	4938.85
111922	3750.06	3908.2	3116.28	2818.42	3673.22	4318.5	4109.09	4517.7	4546.36	3981.93
50647	3674.53	3608.02	6161.1	6600.19	6610.32	2661.31	2709.39	5389.01	4545.57	6689.36
123213	10649.3	9565.79	4301.32	3746.73	3797.52	13671.8	12384.8	5167.52	4540.29	4871.66
110899	59.0215	43.3055	7367.93	7697.82	7911.86	44.6881	57.4959	4053.67	4538.93	4937.91
111713	4797.37	4977.96	3666.08	3786.29	3903.47	5879.19	5323.83	5108.25	4538.04	5041.22
4170	4214.75	3961.42	2699.22	3305.64	3735.87	3661.57	3255.82	4984.53	4537.33	4416.5
105190	8092.39	8295.78	5777.67	5315.03	6369.38	6226.73	5704.54	5392.34	4537	5257.46
66232	2151.71	1962.44	1052.51	1103.26	938.843	8009.6	6098.89	3983.45	4533.42	4035.52
69791	336.265	578.553	114.478	124.185	102.46	6157.93	6106.78	4858.11	4532.27	5134.88
107300	15345.7	15388.8	5930.14	5077.87	6353.49	13337.5	13274.3	5403.12	4528.75	5087.16
124052	4364.74	4724.68	5823.83	6413.19	6440.76	3814.96	3587.2	5135.5	4527.5	4751.69
21588	4993.44	4542.78	4020.43	3540.27	3878.76	4486.19	4308.04	4689.55	4524.1	5768.77
58560	3563.08	432.455	1369.43	1624.17	1270.84	8047.09	8134.49	4198.91	4519.17	3092.78
67281	752.275	855.407	4298.32	4159.25	4293	688.952	691.409	4655.66	4517.85	4877.32
109187	4115.38	4658.87	6171.42	4914.91	5887.73	2638.16	2510.47	4058.28	4516.62	5338.47
123325	985.89	944.283	4102.46	3609.71	4014.85	862.704	956.155	5006.48	4515.99	5903.97
123556	7153.97	6883.95	4246.07	3620.23	3531.96	11858.2	10671.2	5131.96	4514.52	4512.19
58976	2995.8	3505.61	5190.99	4750.65	5313.57	2556.96	2789.37	4880.15	4514.11	4696.35
120918	5080.84	4319.1	3461.39	3831.6	3795.5	2990.08	3106.02	4894.14	4513.04	4113.12
74158	583.67	597.132	3081.68	2977.84	2866.53	600.163	663.312	4614.06	4512.72	4352.61
66261	5856.25	6298.21	4286.6	3849.96	3505.23	5960.82	6687.42	4587.83	4507.97	3426.35
2268	4534.44	4921.87	4475.43	4665.88	5937.04	3633.45	3475.42	4267.6	4506.11	5194.63
74848	223.372	226.562	3766.35	3419.57	3278.47	236.13	212.181	5467.67	4505.83	5189.11
2384	2269.09	3089.77	5693.54	5820.15	5667.15	1699.05	1816.63	4925.02	4505.39	4241.85
76172	1765.85	2047.62	5159.61	5325.67	5236.6	950.526	1025.25	4716.33	4501.78	7423.27
53318	523.32	400.903	2993.36	3840.86	2360.82	625.864	669.132	3630.59	4496.89	4100.61
78685	2486.82	1945.37	5163.45	5068.31	6079.15	4324.76	3716.79	4687.37	4496.32	3904.39
54710	3697.82	4130	5141.65	5044.9	5552.43	2401.55	2531.88	4761.43	4496.1	4931.71
124288	3490.7	3047.52	3298.7	3500.74	4175.17	6177.82	5556.68	4136.36	4494.16	3940.78
67494	1415.15	1339.76	1108.13	920.076	827.398	4911.58	4466.58	4471.07	4492.83	5969.56
78797	5877.04	6784.84	4329.38	4822.69	4664.72	10583.4	9773.85	5678.01	4488.55	9409.95
75921	5708.44	6088.47	5958.42	6225.99	6826.34	3351.1	3549.82	4137.15	4488.21	5466.99
103322	4585.35	5083.19	4742.44	4391.78	4004.57	3995.4	3377.65	4022.64	4487.69	4604.83
5610	2688.7	3077.32	5584.67	5809.94	5374.71	2515.14	2649.89	4194.67	4486.1	4840.77
122576	6036.42	6239	3690.14	3936.96	3953.38	5673.17	7130.39	4820.57	4485.87	3921.72
58587	4503.47	5133.68	6459.19	6303.13	6399.57	4000.14	3879.67	5394.7	4484.8	5086.26
71970	2602.83	1883.41	12574.6	11301.9	12105	3086.46	3554.51	4351.43	4481.87	4354.03
108872	2883.16	2802.1	4429.28	3942.35	4765.4	3695.02	3587.55	4378.6	4480.86	3911.69
122811	5495.96	5585.56	6531.61	5951.85	6356.11	4109.17	4011.2	5687.28	4477.85	4683.17
105710	79.3859	96.2176	2768.35	2773.11	2792.18	104.905	102.55	3950.88	4471.32	3065.16
119592	7532.57	6699.38	4336.47	4440.82	4863.87	8764.11	8225.14	4889.96	4467.98	6102.54
82539	5910.87	6831.83	4497.62	3867.98	4519.96	4014.8	3996.67	5009.3	4460.76	4714.28
36391	19605.4	19906.2	13999.9	16736	19789.2	7936.27	8468.39	4574.62	4452.97	5525.04
50542	4842.6	4660.97	3902.85	3563.01	4025.3	4861.97	5053.73	4872.65	4451.74	4864.97
111875	1720.92	363.594	6092.54	7739.15	3740.48	3097.79	3742.2	5935.29	4448.57	6961.24
57904	2806.78	3247.12	4997.27	5273.92	6417.68	2596.48	2421.78	4662.66	4447.91	6850.2
119548	2279.78	2432.84	4044.86	4267.96	3413.32	2533.21	2405.79	3408	4432.54	4804.16
21293	5630.13	6062.4	6650.28	6657.69	4644.63	5375.59	4578.54	2388.33	4432.34	3453.02
77699	2170.56	1836.26	2430.47	2661.8	3587.06	2097.76	1899.55	3745.82	4431.86	1942.11
57334	10005.7	9705.81	9085.55	8039	8094.87	7580.61	7541.66	5772.57	4430.83	6434.14
68104	8469.4	9721.17	8163.34	7578.65	6731.95	4026.27	4375.37	3875.03	4428.24	4419.12
75475	2777.12	3167.6	1452.92	1447.61	1689.21	4696.75	3945.77	4692.28	4427.97	4203.01
121686	606.174	468.81	833.268	597.315	662.983	2611.34	1857.15	4100.77	4423.01	1401.39
77672	1246.87	1555.93	6417.3	6263.97	6762.46	1028.18	933.593	4382.4	4421.54	5130.84
119903	1825.82	1920.43	3792.26	3842.69	4543.3	1361.47	1241.63	5007.01	4419.56	4514.02
23431	575.86	608.535	2163.81	2033.23	2172.83	909.089	873.012	4123.76	4418.85	2637.84
60664	9333.03	10275.3	6751.55	6693.9	6304.85	4188.16	4905.51	4121.44	4417.5	3693.61
121977	2605.17	2559.44	5995.56	6442.28	6205.91	1997.06	1808.32	3784.44	4415.25	3403.78
6037	660.509	775.039	6480.42	6766.43	6273.04	520.517	543.735	4577.39	4412.39	4364.2
50491	4125.29	3627.59	7441.88	7877.37	8261.94	3059.17	3231.11	4762.12	4412.08	7184.34
52709	10818.7	11048.7	4718.72	4902.6	4890.65	8997.13	8975.83	4219.85	4410.95	4633
64295	1267.37	1614.01	5005.55	4936.36	4648.22	1314.78	1272.03	4955.61	4406.87	5176.87
54395	1177.78	1633.23	2938.25	2572.97	3205.94	873.378	959.819	4907.62	4401.44	4450.75
4508	1125.09	1513.76	4120.23	4742.73	4495.92	1015.64	1226.13	5029.79	4400.51	4461.76
120577	10749.5	12042.1	11278.6	10150.9	11188.6	3412.87	3147.42	4268.81	4399.07	4336.28
75024	1595.07	1720.82	4443.95	3955.62	4320.44	1160.48	1191.84	4969.03	4387.78	4628.39
80245	2799.16	2714.7	6178.03	6834.75	6939.88	1996.02	2103.69	4190.66	4384.61	4091.14
120937	4655.75	4659.01	9349.86	9068.43	8824.82	2975.34	2889.65	4409.4	4384.44	4601.7
80732	6274.79	6687.61	6088.21	5423.36	6920.19	4549.85	4147.54	5464.98	4383.74	5769.23
66835	266.755	304.779	2155.12	2009.84	1999.29	438.998	391.993	3962.09	4376.35	2499.13
22381	879.802	1070.99	3517.71	3172.84	3228.92	1095.83	1037.78	4146.5	4373.97	4166.68
120752	22109.1	26339.7	5159.06	4837.89	5762.49	8775.67	7504.99	4595.44	4366.25	3805.77
63454	6829.3	6717.98	5815.91	5531.14	6304.96	4656.06	4562.7	4295.31	4362.82	4149.71
80586	6204.9	7148.84	5600.98	5624.28	5597.78	4827.2	5553.67	4538.41	4359.16	4132.87
64600	1117.85	1098.13	6171.83	6511.42	5796.76	1089.32	1003.62	4191.02	4358.31	6101.56
68184	3250.49	3854.16	2092.83	2035	2988.06	4812.09	3524.8	4810.61	4354.99	5988.19
73559	1684.85	1571.32	4979.84	5348.65	4846.92	2225.34	2169.98	4312.52	4354.24	4848.12
108672	14.2654	9.69055	318.935	296.826	294.394	39.2619	22.7123	4626.64	4353.34	1202.23
104942	4343.16	4834.41	2822.86	3450.3	3581.84	3219.13	3720.73	3951.42	4349.66	2968.49
29439	1152.03	794.646	968.02	896.952	911.888	1341.7	1357.19	4739.38	4347.41	4039.85
81447	1205.16	1066.54	4957.25	4809.76	5504.16	1137.74	1097.1	4748.99	4346.42	5235.09
62182	17008	18272.5	8155.1	8056.28	8700.18	10305.5	10612.5	4706.76	4344.08	4517.5
68812	6075.24	5208.04	43611.9	50873.8	53279	969.812	1078.25	3146.76	4343.03	4764.62
121764	2305.24	2718.01	5482.07	4608.89	5088.73	1447.27	1448.63	4476.52	4341.12	3875.37
123155	1810.01	1716.12	4538.95	4880.3	5111.5	1721.76	1610.32	4819.28	4339.43	5338.64
120646	526.388	433.181	6293.98	5716.82	7870.63	630.576	540.968	3639.29	4337.09	6775.36
121127	32538.8	5928.61	28276	26008.9	26584.8	39051.4	37793.6	2525.62	4331.24	4828.46
122103	2676.59	2972.91	4460.11	4263.55	4620.12	2388.91	2245.22	3826.21	4327.3	3428.14
121681	7644.95	8274.82	3487.48	3555.59	3519.11	8489.16	9466.09	4202.24	4326.82	4171.73
106951	7630.06	8183.6	3162.06	3103.74	1476.76	6284.29	5792.32	2253.13	4320.02	2581.35
21668	5528.38	5454.53	5986.85	5642.03	4526.57	5926.74	6048.44	4707.12	4316.79	5485.03
55981	687.06	760.681	2687.64	2773.95	2707.78	886.643	832.063	4069.1	4315.4	5691.92
62789	3420.75	3735.94	4941.99	4523.07	4115.86	4209.29	3956.48	4073.19	4314.87	3774.82
49295	1097.43	1102.83	4544.7	4348.39	3645.7	1495.11	1493.41	4354.02	4314.11	3320.98
104474	5646.64	6122.18	5788.3	5370.79	6962.14	4030.39	3933.06	4806.18	4309.12	5811.64
110877	1082.69	1288.52	858.261	1205.99	997.258	879.438	830.957	3935.51	4301.36	4301.71
121416	91.9599	107.174	246.423	217.523	188.005	345.34	342.215	3168.98	4297.92	48.5018
123290	4583	4979.44	7049.41	6807.77	6436.54	2916.37	3297.26	4858.21	4296.65	6008.28
75316	11535.9	11311.7	5107.44	4966.22	5803.01	9962.25	10640.6	5364.7	4294.41	5093.03
82175	6392.8	7487.45	7516.03	7498.11	7480.21	4114.96	3532.58	4319.16	4293.65	4259.18
79459	1642.6	1854.88	3895.82	3693.78	3691.54	1349.05	1445.27	4097.6	4293.21	4898.08
121789	58.011	67.2574	4594.7	4371.96	5023.43	59.6968	57.5504	3572.66	4292.73	3586.35
74771	14271.3	19546.1	5637.24	6248.34	7292.21	3650.93	3382.6	4580.23	4290.14	3495.19
79398	9100.45	10642.1	3323.87	2657.41	3326.44	4672.23	4465.14	4697.7	4286.31	4400.17
103594	157.702	205.372	3984.9	3185.46	4068.48	147.529	148.519	4542.56	4285.99	4259.82
39606	2771.45	3114	2020.41	1908.02	1998.64	2818.12	3736.08	3932.32	4282.75	1083.93
80432	5098.03	5204.02	3063.04	2667.45	3244.54	5044.3	4853.83	4657.72	4279.74	4293.57
123131	1801.35	3249.97	1361.47	1205.77	1372.63	1259.74	947.613	3714.6	4266.42	1555.25
75736	3663.64	4135.84	4881.01	4904.11	7151.12	2982.3	2512.61	4854.72	4266.31	5985.59
78765	4744.15	5459.99	4616.84	4804.57	6225.27	3457.43	3931.28	4960.62	4265.51	5563.13
105682	1344.84	1728.89	3562.76	3146.62	3497.11	1670.61	1801.73	4221.28	4264.55	4855.26
4663	3748.48	3551.12	3663.29	4342.2	3552.57	4659.74	4231.42	3858.43	4264.13	3318.47
5927	6686.26	6196.07	2998	2593.75	3069.98	9457.46	8555.17	4346.34	4258.06	4177.46
59359	737.453	973.604	5216.91	5044.17	3925.66	443.913	424.646	4174.97	4256.14	4024.13
35465	8698.68	6196.16	4880.63	4066.42	4502.06	9389.27	8169.11	4563.34	4243.24	5988.19
102941	1776.73	1960.9	4736.05	4506.43	4202.3	1300.33	1471.54	3994.84	4238.72	4669.88
62563	7204.85	7171.93	4208.5	4414.22	4243.87	5968.75	5772.29	4596.73	4236.71	4418.22
111569	1158.58	1288.48	5489.91	4941.21	5558.11	881.755	909.816	4242.86	4230.11	5019.45
75859	164.703	211.491	4126.18	4117.33	4848.47	111.117	109.871	4436.09	4227.78	5141.92
111755	2389.21	3610.14	1441.21	1384.03	1341.63	2283.12	2553.74	3455.34	4223.35	2723.62
102582	8446.28	11657.2	5300.52	4613.03	4907.06	2241.34	1830.93	4150.08	4216.35	2357.93
59988	89.0007	116.517	3249.44	2935.96	3614.46	75.8772	75.4019	5493.99	4216.21	6302.67
120860	11124.9	10440.1	7361.38	7528.82	7303.05	7439.56	7403.81	4206.13	4215.67	4203.39
61402	5830.59	5725.39	5220.63	5187.27	5572.89	6296.71	6245.16	4802.66	4215.65	5550.6
35317	8817.75	10171.4	5342.46	5156.22	4868.69	7269.55	7459.95	4471.94	4214.61	4688.89
120224	28543.7	32133	21608	22046.1	19987.4	9438.43	9771	5589.2	4214.37	4066.26
62352	346.123	432.709	5288.98	5516	5053.82	252.892	256.125	4009.15	4212.73	4788.36
75397	5847.13	6444.08	4062.45	3904.78	3741.7	5842.22	5535.26	3981.1	4207.46	3813.94
72796	5619	7000.33	5035.17	4795.32	5438.48	4875.58	4670.6	4915.22	4204.42	5525.43
59434	6551.97	7033.02	9777.48	11073.9	9694.93	3335.11	3389.7	4236.55	4203.27	3912.58
3591	1861.44	2050.25	2131.64	2222.43	2612.87	1318.77	1159.07	4305.81	4202.53	5538.02
21798	7821.01	8152.11	5370.02	5871.76	6018.79	6881.11	6430.56	4857.54	4201.9	5510.96
106370	7478.66	7736.13	8145.82	7176.53	6576.59	5708	6509.51	4341	4200.6	3828.07
65949	4563.15	6271.9	1767.93	1670.77	2455.95	3240.73	2854.56	4308.82	4197.02	1565.68
64684	3468.58	3291.85	3697.96	3062.08	4154.14	4644.95	4870.55	4480.81	4196.03	3327.15
57474	8832.68	10322	4283.51	3686.75	5045.02	7235.24	6879.43	4880.09	4193.12	5169.64
60255	4468.46	4916.06	4321.27	4277	4587	2334.93	1832.9	3993.02	4192.06	3974.34
73690	3611.23	3849.32	5085.14	5711.62	4886.15	2559.23	3015.9	4134.2	4191.95	4349.6
121491	94.0536	83.7459	342.579	242.488	377.944	568.432	580.353	2785.97	4191.71	320.216
120236	4585.07	4784.51	4903.7	4593.44	4788.2	5527.74	5102.98	4623.82	4190.02	4027.85
73570	3770.59	5137.25	4814.75	4964.05	6216.62	3457.67	3020.47	4739.35	4181.39	5856.11
78935	6693.2	5867.21	6745.52	6957.94	6923.48	7044.43	8718.6	4520.21	4180.18	5286.86
66881	5542.85	5906.29	3661.93	3491.53	4136.08	5840.17	5829.42	4536.49	4179.38	4248.77
102617	1636.3	1946.39	6815.31	6469.46	6509.08	1475.13	1586.13	4663.18	4175.38	5584.18
123561	6124.24	6384.61	4420.31	3842.22	4166.38	5455.27	4844.37	4703.86	4174.76	4709.69
54242	134.113	146.591	1003.08	1191.15	1448.49	137.47	122.567	6328.87	4172.61	7102.04
[truncated: 6,787 more rows]

## Sheet: annot overlap CQhigh1000
Genes with highest transcript levels in CBS999.97 and FF1/FF2 strains under sexual development conditions
after subtraction of genes most highly transcribed on cellulose
	Annotation (Schmoll et al., 2016)									Annotation (Druzhinina et al., 2016)
Protein ID	TOPIC	gene name	group	subgroup	description	Homologue in T. atroviride	Homologue in T. virens	Homologue in N. crassa	Homologue in S. cerevisiae
55319	CAZymes	abf3	Glycoside hydrolase	Glycoside hydrolase family54	candidate a-L-arabinofuranosidase	127924	48400	NCU09775	0	GH54 ?-L-arabinofuranosidase ABF3
78713	CAZymes	0	Glycoside hydrolase	Glycoside hydrolase family72	candidate b-1,3-glucanosyltransferase	153706	40106	NCU06850	YLR343W	GH72 ߀-(1-3) glucanosyltransferase
70021	CAZymes	0	Carbohydrate esterase	Carbohydrate esterase family3	0	292337	29759	NCU04526	0	CE3 acetyl xylan Esterase
77547	CAZymes	0	Glycosyl transferase	Glycosyl transferase family1	GT1 glycosyltransferase	222534	13472	NCU09301	YLR189C	GT1 glycosyltransferase
53542	CAZymes	0	Glycoside hydrolase	Glycoside hydrolase family76	candidate a-glycosidase	161116	213831	NCU02032	YKL046C	GH76 ?-1,6-mannanase
57756	Chromatin and histone modification	0	centromere binding and kinetochore assembly	0	related to CENP-B	164783	12894	NCU00392	0	CENP-B, kinetochore assembly
58767	Heterotrimeric G-protein pathway	0	GPCRs	7-TM receptor	PTH11-like	156014	0	NCU07649	0	PTH11 GPCR
122824	Heterotrimeric G-protein pathway	0	GPCRs	7-TM receptor	PTH11-like	0	47179	NCU00700	0	PTH11 GPCR
25159	Protein phosphatases	0	PTP	0	Protein tyrosine phosphatase and related to dual specificity protein phosphatase	80848	20663	NCU05364	YER075C	PTPc, Protein tyrosine phosphatases (PTP)
58161	RAS-GTPases	GYP5	GTPase regulators	Rab GTPase activator	RabGAP/TBC	317357	123239	NCU08499	YPL249C	GTPase-activating protein (GAP) for Rab family members,Gyp5, involved in ER toGolgi trafficking
60118	Secondary metabolism	pks6g	Polyketide synthase	Reducing clade I	Polyketide synthase	229437	47828	NCU04865	YER061C	PKS
73621	Secondary metabolism	pks10s	Polyketide synthase	Non-reducing clade III	Polyketide synthase	0	0	NCU03584	YER061C	PKS SOR2 non-reducing sorbicillinoid synthase
73618	Secondary metabolism	pks11s	Polyketide synthase	Reducing clade I	Polyketide synthase	0	0	NCU04865	YER061C	PKS SOR1, reducing sorbicillinoid synthase
59740	Transcription factors	0	Zn2Cys6	0	conserved hypothetical protein	300895	71258	NCU01931	YDR213W	Zn2Cys6 transcriptionla activator
3449	Transcription factors	0	Zn2Cys6	0	conserved hypothetical protein	321925	229241	NCU09529	YLR256W	Zn2Cys6 transcriptional regulator
60761	Transcription factors	0	Grainyhead/CP2	0	grainy-head homolog	319089	148539	NCU06095	0	transcriptional regulator Grainyhead/CP2
2148	Transcription factors	0	Zn2Cys6	0	fungal specific transcription factor domain-containing protein	295508	33603	NCU01478	YIL130W	Zn2Cys6 transcriptional regulator
124022	Transcription factors	0	Zn2Cys6	0	conserved hypothetical protein	0	0	NCU07745	YOR172W	Zn2Cys6 transcriptional regulator
65315	Transcription factors	0	bZIP	0	conserved hypothetical protein	298410	208681	NCU04058	YML007W	bZIP transcription factor
4921	Transcription factors	0	C2H2 zinc finger	0	related to C2H2 conidiation transcription factor FlbC	41152	57749	NCU03184	YPR013C	C2H2 transcriptional regulator
59014	Transport	TAABC2	ABC transporter	transporter containing IPR003439 domain	ABC multidrug transporter, related to N. crassa CDR4 and S.cerevisiae Pdr5p, TAABC2	53468	52608	NCU09830	YNR070W	PDR-type ABC transporters
122988	Transport	0	ABC transporter	transporter containing IPR003439 domain	0	144863	66050	NCU09012	YDR135C	MRP-type ABC transporter
56176	Transport	0	ABC transporter	transporter containing IPR003439 domain	Multidrug resistance-associated protein/mitoxantrone resistance protein, ABC superfamily	283031	43463	NCU08358	YLL048C	MRP-type ABC transporter
76766	#N/A	#N/A	#N/A	#N/A	#N/A	#N/A	#N/A	#N/A	#N/A	xanthine/uracil permease
106024	#N/A	#N/A	#N/A	#N/A	#N/A	#N/A	#N/A	#N/A	#N/A	unknown protein
106171	#N/A	#N/A	#N/A	#N/A	#N/A	#N/A	#N/A	#N/A	#N/A	HET protein
27689	#N/A	#N/A	#N/A	#N/A	#N/A	#N/A	#N/A	#N/A	#N/A	MFS permease
37271	#N/A	#N/A	#N/A	#N/A	#N/A	#N/A	#N/A	#N/A	#N/A	unknown protein with SH3 domain
103804	#N/A	#N/A	#N/A	#N/A	#N/A	#N/A	#N/A	#N/A	#N/A	SWI-SNF chromatin-remodeling complex protein
48819	#N/A	#N/A	#N/A	#N/A	#N/A	#N/A	#N/A	#N/A	#N/A	aspartyl-tRNA synthetase, class IIb.
124051	#N/A	#N/A	#N/A	#N/A	#N/A	#N/A	#N/A	#N/A	#N/A	alpha/beta hydrolase
52432	#N/A	#N/A	#N/A	#N/A	#N/A	#N/A	#N/A	#N/A	#N/A	Cytochrome P450 CYP2 subfamily
82317	#N/A	#N/A	#N/A	#N/A	#N/A	#N/A	#N/A	#N/A	#N/A	Unknown protein
106605	#N/A	#N/A	#N/A	#N/A	#N/A	#N/A	#N/A	#N/A	#N/A	unknown protein
106270	#N/A	#N/A	#N/A	#N/A	#N/A	#N/A	#N/A	#N/A	#N/A	unknown protein
76995	#N/A	#N/A	#N/A	#N/A	#N/A	#N/A	#N/A	#N/A	#N/A	unknown protein
79153	#N/A	#N/A	#N/A	#N/A	#N/A	#N/A	#N/A	#N/A	#N/A	HyuA, N-methylhydantoinase A/acetone carboxylase, beta subunit
120540	#N/A	#N/A	#N/A	#N/A	#N/A	#N/A	#N/A	#N/A	#N/A	Ribosomal protein S23
104639	#N/A	#N/A	#N/A	#N/A	#N/A	#N/A	#N/A	#N/A	#N/A	Transport protein Uso1
57891	#N/A	#N/A	#N/A	#N/A	#N/A	#N/A	#N/A	#N/A	#N/A	actinin actin binding and calcium-binding EF-hand domains
57217	#N/A	#N/A	#N/A	#N/A	#N/A	#N/A	#N/A	#N/A	#N/A	unknown protein
58114	#N/A	#N/A	#N/A	#N/A	#N/A	#N/A	#N/A	#N/A	#N/A	unknown protein
76098	#N/A	#N/A	#N/A	#N/A	#N/A	#N/A	#N/A	#N/A	#N/A	unknown protein
105631	#N/A	#N/A	#N/A	#N/A	#N/A	#N/A	#N/A	#N/A	#N/A	unknown protein
105613	#N/A	#N/A	#N/A	#N/A	#N/A	#N/A	#N/A	#N/A	#N/A	unknown protein
76374	#N/A	#N/A	#N/A	#N/A	#N/A	#N/A	#N/A	#N/A	#N/A	AAA ATPase
58746	#N/A	#N/A	#N/A	#N/A	#N/A	#N/A	#N/A	#N/A	#N/A	unknown protein
69853	#N/A	#N/A	#N/A	#N/A	#N/A	#N/A	#N/A	#N/A	#N/A	unknown protein
34183	#N/A	#N/A	#N/A	#N/A	#N/A	#N/A	#N/A	#N/A	#N/A	unknown protein
78306	#N/A	#N/A	#N/A	#N/A	#N/A	#N/A	#N/A	#N/A	#N/A	thiosulfate sulfurtransferase
60616	#N/A	#N/A	#N/A	#N/A	#N/A	#N/A	#N/A	#N/A	#N/A	unknown protein
60784	#N/A	#N/A	#N/A	#N/A	#N/A	#N/A	#N/A	#N/A	#N/A	FAD-binding protein
22210	#N/A	#N/A	#N/A	#N/A	#N/A	#N/A	#N/A	#N/A	#N/A	Zinc carboxypeptidase
61441	#N/A	#N/A	#N/A	#N/A	#N/A	#N/A	#N/A	#N/A	#N/A	unknown protein
23238	#N/A	#N/A	#N/A	#N/A	#N/A	#N/A	#N/A	#N/A	#N/A	unknown protein
81623	#N/A	#N/A	#N/A	#N/A	#N/A	#N/A	#N/A	#N/A	#N/A	unknown protein, only in Hypocreaceae
79598	#N/A	#N/A	#N/A	#N/A	#N/A	#N/A	#N/A	#N/A	#N/A	unknown protein
79498	#N/A	#N/A	#N/A	#N/A	#N/A	#N/A	#N/A	#N/A	#N/A	NoxA
79464	#N/A	#N/A	#N/A	#N/A	#N/A	#N/A	#N/A	#N/A	#N/A	unknown protein
67983	#N/A	#N/A	#N/A	#N/A	#N/A	#N/A	#N/A	#N/A	#N/A	nuclear migration protein, ami1, of N. crassa
42848	#N/A	#N/A	#N/A	#N/A	#N/A	#N/A	#N/A	#N/A	#N/A	unknown protein
79244	#N/A	#N/A	#N/A	#N/A	#N/A	#N/A	#N/A	#N/A	#N/A	unknown protein
64110	#N/A	#N/A	#N/A	#N/A	#N/A	#N/A	#N/A	#N/A	#N/A	unknown protein
43191	#N/A	#N/A	#N/A	#N/A	#N/A	#N/A	#N/A	#N/A	#N/A	unknown protein
53685	#N/A	#N/A	#N/A	#N/A	#N/A	#N/A	#N/A	#N/A	#N/A	phosphodiesterase/nucleotide pyrophosphatasetype 1
109850	#N/A	#N/A	#N/A	#N/A	#N/A	#N/A	#N/A	#N/A	#N/A	unknown protein
123019	#N/A	#N/A	#N/A	#N/A	#N/A	#N/A	#N/A	#N/A	#N/A	unknown protein
4950	#N/A	#N/A	#N/A	#N/A	#N/A	#N/A	#N/A	#N/A	#N/A	urea transporter
123238	#N/A	#N/A	#N/A	#N/A	#N/A	#N/A	#N/A	#N/A	#N/A	epoxide hydrolase
110220	#N/A	#N/A	#N/A	#N/A	#N/A	#N/A	#N/A	#N/A	#N/A	unknown protein
110261	#N/A	#N/A	#N/A	#N/A	#N/A	#N/A	#N/A	#N/A	#N/A	orphan protein
119805	#N/A	#N/A	#N/A	#N/A	#N/A	#N/A	#N/A	#N/A	#N/A	HFBs
102738	#N/A	#N/A	#N/A	#N/A	#N/A	#N/A	#N/A	#N/A	#N/A	unknown protein
102735	#N/A	#N/A	#N/A	#N/A	#N/A	#N/A	#N/A	#N/A	#N/A	unknown protein, WSC domain
119710	#N/A	#N/A	#N/A	#N/A	#N/A	#N/A	#N/A	#N/A	#N/A	MFS multidrug transporter
54450	#N/A	#N/A	#N/A	#N/A	#N/A	#N/A	#N/A	#N/A	#N/A	mRNA capping enzyme
73631	#N/A	#N/A	#N/A	#N/A	#N/A	#N/A	#N/A	#N/A	#N/A	isoamyl alcohol oxidase SOR7
73623	#N/A	#N/A	#N/A	#N/A	#N/A	#N/A	#N/A	#N/A	#N/A	flavoprotein monooxygenase SOR5
73580	#N/A	#N/A	#N/A	#N/A	#N/A	#N/A	#N/A	#N/A	#N/A	unknown protein
23295	#N/A	#N/A	#N/A	#N/A	#N/A	#N/A	#N/A	#N/A	#N/A	calcium-binding mitochondrial carrier protein Aralar1
37921	#N/A	#N/A	#N/A	#N/A	#N/A	#N/A	#N/A	#N/A	#N/A	Cytochrome P450 CYP2 subfamily
109956	#N/A	#N/A	#N/A	#N/A	#N/A	#N/A	#N/A	#N/A	#N/A	unknown protein
123084	#N/A	#N/A	#N/A	#N/A	#N/A	#N/A	#N/A	#N/A	#N/A	chloroperoxidase
36159	#N/A	#N/A	#N/A	#N/A	#N/A	#N/A	#N/A	#N/A	#N/A	unknown protein
104395	#N/A	#N/A	#N/A	#N/A	#N/A	#N/A	#N/A	#N/A	#N/A	unknown protein
122889	#N/A	#N/A	#N/A	#N/A	#N/A	#N/A	#N/A	#N/A	#N/A	unknown protein
50249	#N/A	#N/A	#N/A	#N/A	#N/A	#N/A	#N/A	#N/A	#N/A	peptidase family M3
68122	#N/A	#N/A	#N/A	#N/A	#N/A	#N/A	#N/A	#N/A	#N/A	MFS permease
123648	#N/A	#N/A	#N/A	#N/A	#N/A	#N/A	#N/A	#N/A	#N/A	unknown protein
30075	#N/A	#N/A	#N/A	#N/A	#N/A	#N/A	#N/A	#N/A	#N/A	unknown protein
78042	#N/A	#N/A	#N/A	#N/A	#N/A	#N/A	#N/A	#N/A	#N/A	unknown protein
33763	#N/A	#N/A	#N/A	#N/A	#N/A	#N/A	#N/A	#N/A	#N/A	unknown protein
61798	#N/A	#N/A	#N/A	#N/A	#N/A	#N/A	#N/A	#N/A	#N/A	unknown protein, only in ascomycota
77850	#N/A	#N/A	#N/A	#N/A	#N/A	#N/A	#N/A	#N/A	#N/A	unknown protein
